# Supplementary material for: Transcriptome-wide association study and Mendelian randomization in pancreatic cancer identifies susceptibility genes and causal relationships with type 2 diabetes and venous thromboembolism
Source: eBioMedicine. 2024 Jul 12;106:105233. doi: 10.1016/j.ebiom.2024.105233 (PMC11284564; doi:10.1016/j.ebiom.2024.105233)
Supplement: Supplement File 1 [file mmc1.xlsx]

## Sheet: twas_meta_cr_biovu_PDAC
gene	gene_name	beta_cr	se_cr	z-score	p_cr	beta_biovu	se_biovu	z-score	p_biovu	beta_meta	se_meta	z-score	p_meta
ENSG00000139515	PDX1	-0.737678	0.112847	-6.53695	6.27862e-11	-0.781145	0.334668	-2.33409	0.0195908	-0.742115	0.106932	-6.94007	3.91909e-12
ENSG00000136824	SMC2	0.357736	0.0688886	5.19296	2.06978e-07	0.476314	0.202234	2.35526	0.0185098	0.370064	0.0652092	5.67503	1.38661e-08
ENSG00000175164	ABO	0.135533	0.0256754	5.27869	1.30109e-07	0.155004	0.0760915	2.03708	0.041642	0.137523	0.0243278	5.65292	1.57745e-08
ENSG00000122641	INHBA	-0.611657	0.11557	-5.29253	1.20635e-07	-0.0876643	0.337454	-0.259781	0.795033	-0.55665	0.109336	-5.0912	3.55798e-07
ENSG00000161395	PGAP3	0.176603	0.0398864	4.42763	9.52732e-06	0.12637	0.115155	1.09739	0.272472	0.171221	0.0376896	4.54294	5.54757e-06
ENSG00000106327	TFR2	0.558538	0.143722	3.88624	0.00010181	0.595041	0.418168	1.42297	0.154744	0.562394	0.135918	4.13774	3.50746e-05
ENSG00000131748	STARD3	0.504075	0.136711	3.68714	0.000226784	0.73203	0.38843	1.88459	0.0594856	0.529201	0.128957	4.10369	4.06615e-05
ENSG00000108306	FBXL20	-1.58037	0.365208	-4.32733	1.5093e-05	0.50357	1.27478	0.395026	0.692824	-1.42231	0.351084	-4.05118	5.09592e-05
ENSG00000073605	GSDMB	0.549359	0.14188	3.872	0.000107948	0.465775	0.432619	1.07664	0.281641	0.541242	0.134815	4.0147	5.9522e-05
ENSG00000204950	LRRC10B	-0.577939	0.164506	-3.51317	0.000442787	-0.896192	0.487563	-1.8381	0.066047	-0.610467	0.155873	-3.91644	8.98664e-05
ENSG00000119673	ACOT2	0.168632	0.0439673	3.83539	0.000125367	0.102792	0.121083	0.84894	0.395915	0.160962	0.0413271	3.89483	9.82695e-05
ENSG00000198901	PRC1	2.0689	0.542573	3.81312	0.000137223	1.35814	1.65943	0.818437	0.413108	2.00025	0.515707	3.87866	0.000105034
ENSG00000145725	PPIP5K2	0.415696	0.126024	3.29855	0.00097187	0.851829	0.365842	2.3284	0.0198907	0.46196	0.119153	3.87704	0.000105735
ENSG00000139505	MTMR6	-0.194287	0.0508813	-3.81843	0.000134302	-0.11711	0.150888	-0.77614	0.437666	-0.186407	0.0482138	-3.86625	0.00011052
ENSG00000164749	HNF4G	0.639415	0.176878	3.61502	0.00030033	0.696417	0.531122	1.31122	0.189784	0.645106	0.167816	3.84412	0.000120986
ENSG00000149451	ADAM33	0.293723	0.0778146	3.77466	0.000160226	0.162402	0.228064	0.71209	0.476409	0.28003	0.0736458	3.80239	0.000143309
ENSG00000171243	SOSTDC1	-1.12764	0.301009	-3.74622	0.000179522	-0.511589	0.879337	-0.581789	0.560709	-1.06303	0.284785	-3.73273	0.000189416
ENSG00000129197	RPAIN	0.29935	0.10427	2.87091	0.00409294	1.15123	0.351096	3.27895	0.00104193	0.368396	0.0999552	3.68561	0.000228159
ENSG00000260704	LINC00543	0.422317	0.126297	3.34384	0.000826262	0.571411	0.364677	1.56689	0.117139	0.438285	0.119343	3.67249	0.000240196
ENSG00000184508	HDDC3	0.222152	0.0740912	2.99836	0.00271439	0.599017	0.228783	2.61827	0.00883765	0.257925	0.0704871	3.65918	0.000253022
ENSG00000066933	MYO9A	-0.744527	0.20471	-3.63699	0.000275844	-0.380367	0.61705	-0.616428	0.537612	-0.70842	0.194296	-3.64608	0.00026627
ENSG00000185043	CIB1	-0.118049	0.0368883	-3.20018	0.00137342	-0.203728	0.11154	-1.8265	0.0677757	-0.126496	0.0350227	-3.61184	0.000304035
ENSG00000123415	SMUG1	-0.135154	0.0382209	-3.53614	0.000406021	-0.0890832	0.111884	-0.796211	0.425909	-0.13034	0.0361687	-3.60366	0.000313763
ENSG00000242110	AMACR	-0.0923191	0.0301146	-3.0656	0.00217236	-0.171305	0.0888019	-1.92907	0.0537219	-0.100466	0.0285193	-3.52273	0.000427119
ENSG00000228444	AL137244.1	0.280275	0.0862503	3.24955	0.00115588	0.344052	0.253265	1.35847	0.174315	0.286903	0.0816456	3.514	0.000441414
ENSG00000121380	BCL2L14	-0.155186	0.0442196	-3.50944	0.000449051	-0.0773454	0.141904	-0.545055	0.585716	-0.148296	0.0422173	-3.51269	0.000443596
ENSG00000258904	AL157871.5	0.399328	0.12949	3.08384	0.00204344	0.664515	0.382045	1.73936	0.0819711	0.426653	0.122637	3.47898	0.000503322
ENSG00000108342	CSF3	1.0332	0.297083	3.47781	0.000505527	0.491325	0.877823	0.559709	0.575678	0.977512	0.281404	3.47369	0.000513346
ENSG00000255326	AP001922.5	2.46212	0.718621	3.42617	0.000612154	1.44864	2.09577	0.691219	0.489428	2.3555	0.67977	3.46514	0.000529959
ENSG00000240038	AMY2B	0.202655	0.0545209	3.71702	0.000201588	-0.0386618	0.166275	-0.232517	0.816136	0.179228	0.0518069	3.45955	0.000541089
ENSG00000243480	AMY2A	0.301129	0.0810835	3.71382	0.000204157	-0.0705693	0.251529	-0.280561	0.779047	0.266139	0.0771728	3.44862	0.000563466
ENSG00000140105	WARS	-0.218164	0.062985	-3.46375	0.000532704	0.010258	0.432469	0.0237195	0.981076	-0.21342	0.0623274	-3.42417	0.000616682
ENSG00000170421	KRT8	0.1449	0.043849	3.30451	0.000951416	0.115021	0.128509	0.895041	0.370765	0.141784	0.0414997	3.4165	0.000634313
ENSG00000140990	NDUFB10	0.619396	0.162284	3.81675	0.000135222	-0.184636	0.425369	-0.434061	0.664244	0.517237	0.151624	3.41132	0.000646498
ENSG00000198142	SOWAHC	-0.394837	0.142945	-2.76216	0.00574208	-0.985891	0.406223	-2.42697	0.0152255	-0.45996	0.13484	-3.41115	0.0006469
ENSG00000271916	AC012467.1	-0.201797	0.0614619	-3.28328	0.00102606	-0.172128	0.184045	-0.935248	0.349661	-0.19882	0.0582971	-3.41046	0.00064853
ENSG00000198818	SFT2D1	0.394156	0.0997316	3.95216	7.7448e-05	-0.294021	0.289008	-1.01735	0.308989	0.320926	0.0942762	3.40411	0.0006638
ENSG00000166965	RCCD1	-0.116416	0.0327399	-3.55579	0.000376851	-0.0223577	0.0822183	-0.271931	0.785675	-0.103543	0.030417	-3.4041	0.000663814
ENSG00000111321	LTBR	0.0930543	0.032027	2.9055	0.00366669	0.172352	0.0885429	1.94654	0.0515902	0.102229	0.0301173	3.39436	0.000687901
ENSG00000165556	CDX2	-0.63572	0.184297	-3.44944	0.000561748	-0.21768	0.491463	-0.442923	0.657822	-0.584182	0.172562	-3.38534	0.000710912
ENSG00000064651	SLC12A2	-0.233801	0.0712542	-3.28122	0.00103358	-0.17557	0.216974	-0.809174	0.418415	-0.228132	0.0676972	-3.36989	0.000751973
ENSG00000112164	GLP1R	-0.12355	0.0366627	-3.36992	0.00075191	-0.0591394	0.0981155	-0.602752	0.546673	-0.115658	0.0343433	-3.36771	0.000757947
ENSG00000122484	RPAP2	-0.304595	0.105404	-2.88978	0.00385508	-0.552403	0.300532	-1.83809	0.0660497	-0.331738	0.0994639	-3.33526	0.000852192
ENSG00000130517	PGPEP1	-0.136611	0.0407731	-3.35051	0.000806636	-0.0585356	0.117784	-0.496976	0.619206	-0.128256	0.0385298	-3.32874	0.000872398
ENSG00000187733	AMY1C	0.356175	0.0983062	3.62312	0.000291076	-0.104586	0.28378	-0.368547	0.712466	0.306806	0.0928904	3.30288	0.000956983
ENSG00000266601	AC018521.6	0.522372	0.141621	3.68853	0.000225556	-0.262752	0.420402	-0.625001	0.53197	0.442356	0.13421	3.29599	0.000980751
ENSG00000140986	RPL3L	-0.107447	0.0283226	-3.79368	0.000148429	0.0606045	0.0764226	0.793018	0.427768	-0.0871528	0.0265575	-3.28167	0.00103195
ENSG00000260470	AC023794.6	0.161927	0.0559013	2.89667	0.00377147	0.274949	0.165274	1.66359	0.0961936	0.17353	0.0529542	3.27698	0.00104924
ENSG00000144063	MALL	-1.4401	0.486962	-2.95731	0.00310337	-2.1739	1.46586	-1.48301	0.13807	-1.51303	0.46213	-3.27404	0.00106022
ENSG00000173409	ARV1	0.229427	0.0762268	3.0098	0.00261419	0.317435	0.240468	1.32007	0.186811	0.237463	0.0726634	3.26799	0.00108313
ENSG00000164465	DCBLD1	0.281547	0.0868415	3.24208	0.0011866	0.153833	0.257815	0.596679	0.550721	0.268534	0.0822982	3.26293	0.00110265
ENSG00000157107	FCHO2	-0.297191	0.102213	-2.90756	0.00364259	-0.475644	0.311283	-1.52801	0.126509	-0.314559	0.0971118	-3.23915	0.00119888
ENSG00000232445	AC006329.1	-0.174298	0.0592782	-2.94034	0.00327851	-0.249989	0.179725	-1.39096	0.164239	-0.181724	0.0562951	-3.22806	0.00124631
ENSG00000258725	PRC1-AS1	0.234756	0.0752203	3.12091	0.00180291	0.186842	0.224577	0.831972	0.405425	0.229923	0.0713258	3.22356	0.00126607
ENSG00000260551	PWRN2	-0.131912	0.0440296	-2.99598	0.00273568	-0.136853	0.115716	-1.18266	0.236943	-0.132536	0.0411513	-3.22071	0.00127874
ENSG00000172057	ORMDL3	0.267551	0.0876804	3.05144	0.0022775	0.239797	0.256693	0.934178	0.350212	0.264651	0.0829734	3.18959	0.00142475
ENSG00000181396	OGFOD3	-0.101432	0.03979	-2.54917	0.0107979	-0.260799	0.113117	-2.30557	0.0211348	-0.11898	0.0375355	-3.16979	0.0015255
ENSG00000167914	GSDMA	-0.135881	0.0417402	-3.2554	0.00113231	-0.0326506	0.12297	-0.265517	0.790611	-0.125216	0.0395253	-3.168	0.00153491
ENSG00000258666	AL157871.4	-0.347449	0.106219	-3.27108	0.00107139	-0.0691019	0.309741	-0.223096	0.823461	-0.31816	0.100475	-3.16656	0.00154251
ENSG00000106244	PDAP1	0.302292	0.0921852	3.27918	0.00104109	0.0380894	0.279959	0.136053	0.891779	0.276448	0.0875604	3.15722	0.0015928
ENSG00000277791	PSMB3	0.200247	0.066716	3.00148	0.00268667	0.193162	0.1986	0.97262	0.330742	0.199529	0.0632429	3.15496	0.00160522
ENSG00000146830	GIGYF1	0.112605	0.0392927	2.8658	0.00415959	0.150025	0.112106	1.33824	0.180818	0.116699	0.037081	3.14713	0.00164879
ENSG00000259065	AC005520.2	-0.173756	0.0556454	-3.12256	0.00179284	-0.0972736	0.172722	-0.563179	0.573313	-0.166565	0.0529646	-3.14483	0.00166186
ENSG00000261420	AL022069.1	-0.278782	0.102902	-2.70921	0.00674439	-0.530586	0.297843	-1.78143	0.0748423	-0.305633	0.0972606	-3.14242	0.0016756
ENSG00000186468	RPS23	-0.0843773	0.0262912	-3.20934	0.0013304	-0.0244942	0.0775974	-0.315657	0.752263	-0.0782109	0.0249007	-3.14091	0.00168426
ENSG00000146955	RAB19	0.795136	0.298494	2.66383	0.00772567	1.60218	0.853728	1.87669	0.060561	0.883047	0.281768	3.13395	0.00172469
ENSG00000125888	BANF2	0.113429	0.0411487	2.75657	0.00584117	0.171799	0.109728	1.56568	0.117425	0.120625	0.0385286	3.1308	0.0017433
ENSG00000197599	CCDC154	0.108436	0.0387941	2.79517	0.00518725	0.170284	0.113526	1.49995	0.133628	0.114903	0.0367099	3.13003	0.00174791
ENSG00000174876	AMY1B	0.212722	0.0621832	3.42088	0.00062418	-0.117491	0.210026	-0.559414	0.575879	0.186108	0.0596248	3.12132	0.00180041
ENSG00000175643	RMI2	0.0795318	0.0389178	2.04358	0.0409949	0.422793	0.114882	3.68022	0.000233033	0.114869	0.0368602	3.11634	0.0018311
ENSG00000272167	AL606537.1	0.801971	0.256289	3.12917	0.00175302	-0.140599	-3.01424	0.0466449	0.962796	0.795206	0.255368	3.11397	0.00184591
ENSG00000255693	LINC02389	0.108988	0.0361972	3.01095	0.00260428	0.0781849	0.103253	0.757217	0.44892	0.105617	0.034159	3.09192	0.00198867
ENSG00000263272	AC004148.1	0.337779	0.148431	2.27566	0.0228662	1.52466	0.486797	3.13203	0.00173604	0.43874	0.141978	3.0902	0.00200021
ENSG00000183386	FHL3	0.0981733	0.0369234	2.65883	0.00784116	0.186641	0.106277	1.75619	0.0790567	0.107702	0.0348784	3.08792	0.0020156
ENSG00000127412	TRPV5	-0.255844	0.0866433	-2.95284	0.00314862	-0.208509	0.225614	-0.924184	0.35539	-0.24976	0.0808839	-3.08789	0.00201586
ENSG00000196935	SRGAP1	-0.194114	0.0607135	-3.19721	0.00138765	-0.0259508	0.186156	-0.139403	0.889131	-0.177946	0.0577212	-3.08286	0.00205024
ENSG00000152527	PLEKHH2	-0.142716	0.0490616	-2.90892	0.00362677	-0.143315	0.145633	-0.984083	0.325075	-0.142777	0.0464941	-3.07087	0.00213437
ENSG00000266074	BAHCC1	0.118462	0.0390904	3.03046	0.00244181	0.0694586	0.112306	0.618476	0.536262	0.113167	0.036918	3.06535	0.00217414
ENSG00000250742	LINC02381	0.393047	0.133125	2.95246	0.00315249	0.324283	0.386694	0.838604	0.401692	0.385761	0.125875	3.06464	0.00217931
ENSG00000111057	KRT18	0.22899	0.0818121	2.79897	0.00512655	0.317137	0.24587	1.28986	0.1971	0.237777	0.0776275	3.06305	0.00219095
ENSG00000117707	PROX1	-0.351273	0.119299	-2.94447	0.00323511	-0.294718	0.350114	-0.841777	0.399913	-0.345389	0.112924	-3.05861	0.00222366
ENSG00000165795	NDRG2	1.55657	0.477681	3.25859	0.00111966	-0.102917	1.39174	-0.0739483	0.941052	1.38168	0.451809	3.0581	0.00222746
ENSG00000163075	CFAP221	0.168997	0.0656712	2.57339	0.0100709	0.369892	0.192391	1.92261	0.0545291	0.189962	0.0621502	3.0565	0.0022394
ENSG00000233937	AC008443.1	0.443318	0.153163	2.89441	0.00379868	0.420934	0.437886	0.961288	0.336407	0.440878	0.144575	3.04949	0.00229232
ENSG00000170703	TTLL6	0.183529	0.0661575	2.77412	0.00553519	0.246235	0.191402	1.28648	0.198275	0.190221	0.0625277	3.04218	0.00234869
ENSG00000187091	PLCD1	-0.818809	0.27174	-3.01321	0.00258499	-0.453224	0.817339	-0.554511	0.579229	-0.782421	0.257862	-3.03427	0.00241122
ENSG00000173930	SLCO4C1	1.07761	0.347956	3.09697	0.00195509	0.303756	1.07212	0.283322	0.77693	1.00386	0.330961	3.03318	0.00241994
ENSG00000114316	USP4	1.03943	0.362971	2.86368	0.00418755	1.06885	1.07038	0.99857	0.318003	1.04246	0.343744	3.03267	0.00242398
ENSG00000144354	CDCA7	0.0563052	0.0244118	2.30647	0.0210843	0.178983	0.0694126	2.57854	0.00992196	0.0698086	0.0230291	3.03132	0.00243489
ENSG00000144560	VGLL4	0.262513	0.0892848	2.94018	0.0032802	0.209463	0.286137	0.732035	0.464147	0.257806	0.0852318	3.02477	0.00248824
ENSG00000261485	PAN3-AS1	0.291872	0.106536	2.73965	0.00615043	0.399127	0.303471	1.3152	0.188442	0.30364	0.100522	3.02064	0.00252244
ENSG00000171533	MAP6	0.341978	0.114729	2.98075	0.00287541	0.201808	0.330254	0.611067	0.541155	0.326883	0.108375	3.01621	0.00255953
ENSG00000273329	AC078846.1	-0.260655	0.108061	-2.41211	0.0158605	-0.732111	0.322126	-2.27275	0.0230415	-0.308344	0.10245	-3.0097	0.0026151
ENSG00000127533	F2RL3	-0.578711	0.213336	-2.71267	0.0066743	-0.804357	0.596489	-1.34849	0.177502	-0.604301	0.200875	-3.00834	0.00262676
ENSG00000142669	SH3BGRL3	0.371294	0.1244	2.98468	0.00283876	0.19812	0.370599	0.534594	0.592931	0.353758	0.117933	2.99964	0.00270296
ENSG00000116678	LEPR	-1.16584	0.391464	-2.97815	0.00289994	-0.639741	1.15973	-0.551629	0.581203	-1.11203	0.370904	-2.99815	0.0027162
ENSG00000102743	SLC25A15	-0.276811	0.097547	-2.83772	0.00454369	-0.260249	0.285397	-0.911887	0.361828	-0.275079	0.0923042	-2.98013	0.00288125
ENSG00000077454	LRCH4	-0.165609	0.0733065	-2.25912	0.0238757	-0.583385	0.220446	-2.64638	0.00813577	-0.207207	0.0695613	-2.97877	0.00289412
ENSG00000158006	PAFAH2	-0.483549	0.187163	-2.58357	0.00977848	-0.87754	0.536587	-1.63541	0.101963	-0.526284	0.176722	-2.97804	0.00290097
ENSG00000170482	SLC23A1	0.23691	0.0982927	2.41025	0.0159417	0.566442	0.271852	2.08365	0.0371924	0.275009	0.0924361	2.97513	0.00292868
ENSG00000182230	FAM153B	0.64616	0.229309	2.81786	0.00483447	0.58722	0.615126	0.954634	0.339763	0.638968	0.214864	2.97382	0.00294117
ENSG00000115419	GLS	0.343893	0.108599	3.16663	0.00154217	-0.0300457	0.32158	-0.0934316	0.925561	0.305613	0.10289	2.97028	0.00297533
ENSG00000123685	BATF3	-0.663978	0.223125	-2.97582	0.0029221	-0.310559	0.630714	-0.492393	0.622441	-0.624667	0.21035	-2.96966	0.00298132
ENSG00000233485	AL031283.2	-0.598805	0.208243	-2.87551	0.00403375	-0.437995	0.617617	-0.709169	0.478219	-0.58239	0.197328	-2.95137	0.00316364
ENSG00000278200	LINC01971	0.217222	0.0681663	3.18666	0.00143928	-0.0542453	0.208997	-0.25955	0.795211	0.191121	0.0648063	2.9491	0.00318699
ENSG00000237298	TTN-AS1	0.536626	0.163085	3.29047	0.00100019	-0.202365	0.444521	-0.455242	0.648935	0.448958	0.153106	2.93234	0.0033642
ENSG00000108344	PSMD3	1.31461	0.431341	3.04772	0.00230582	0.196812	1.23188	0.159765	0.873066	1.19253	0.407106	2.92929	0.00339742
ENSG00000115947	ORC4	-0.381374	0.131028	-2.91063	0.00360701	-0.207157	0.395788	-0.523403	0.600694	-0.364166	0.124389	-2.92764	0.00341541
ENSG00000080293	SCTR	-0.0959472	0.036502	-2.62854	0.00857514	-0.14747	0.107964	-1.36592	0.171964	-0.101232	0.0345791	-2.92756	0.00341635
ENSG00000248265	AC023794.1	0.132347	0.0480464	2.75456	0.0058771	0.139337	0.140392	0.992485	0.320961	0.13308	0.045458	2.92753	0.0034167
ENSG00000258521	AL157871.2	1.05683	0.346609	3.04904	0.00229571	0.127964	1.00894	0.126831	0.899074	0.958776	0.327805	2.92484	0.00344639
ENSG00000006831	ADIPOR2	-0.703126	0.301891	-2.32907	0.0198553	-1.98912	0.893477	-2.22627	0.025996	-0.834898	0.286006	-2.91916	0.00350975
ENSG00000171848	RRM2	-0.222228	0.080314	-2.76699	0.00565758	-0.215604	0.235821	-0.91427	0.360575	-0.22154	0.0760258	-2.91401	0.00356822
ENSG00000177133	PRDM16-DT	-0.682166	0.226462	-3.01228	0.00259291	-0.122397	0.667813	-0.18328	0.854578	-0.624434	0.214466	-2.91158	0.00359605
ENSG00000230510	PPP5D1	-0.746179	0.217922	-3.42407	0.000616899	0.693702	0.642765	1.07925	0.280478	-0.597733	0.206383	-2.89624	0.00377664
ENSG00000129538	RNASE1	0.168179	0.0558511	3.01121	0.00260212	0.0177299	0.169083	0.104859	0.916488	0.153379	0.0530328	2.89215	0.00382619
ENSG00000104964	TLE5	-0.310207	0.122855	-2.52499	0.0115702	-0.516446	0.345989	-1.49267	0.135525	-0.333299	0.115773	-2.8789	0.00399059
ENSG00000128891	CCDC32	0.0766912	0.0225677	3.39827	0.000678129	-0.0757944	0.0672377	-1.12726	0.259633	0.0612523	0.0213947	2.86296	0.00419705
ENSG00000180354	MTURN	0.109599	0.0410416	2.67044	0.00757517	0.129925	0.126853	1.02422	0.305733	0.111525	0.0390487	2.85605	0.00428944
ENSG00000245937	LINC01184	-0.115246	0.0400871	-2.87489	0.0040417	-0.0486555	0.115416	-0.421567	0.673341	-0.108078	0.037868	-2.85406	0.00431645
ENSG00000129514	FOXA1	0.142928	0.0579604	2.46595	0.013665	0.292777	0.177997	1.64484	0.100002	0.157293	0.0551122	2.85406	0.00431651
ENSG00000237763	AMY1A	0.244738	0.0786307	3.1125	0.00185508	-0.0858012	0.242064	-0.354457	0.722997	0.21319	0.0747841	2.85073	0.00436184
ENSG00000260051	AL031600.1	-0.134261	0.0500018	-2.68512	0.00725035	-0.122476	0.13718	-0.89281	0.371959	-0.132879	0.0469783	-2.82851	0.00467652
ENSG00000224660	SH3BP5-AS1	0.0971428	0.0381105	2.54898	0.0108039	0.140409	0.110104	1.27524	0.202225	0.101772	0.0360141	2.82589	0.00471499
ENSG00000198625	MDM4	0.396467	0.149146	2.65824	0.0078549	0.415669	0.438352	0.948254	0.343	0.398459	0.141197	2.82201	0.00477241
ENSG00000146535	GNA12	0.173943	0.0729191	2.38542	0.0170594	0.366715	0.212234	1.72788	0.0840093	0.194296	0.0689622	2.81743	0.00484093
ENSG00000065675	PRKCQ	-0.108749	0.0405864	-2.67945	0.00737431	-0.106755	0.123019	-0.867786	0.385511	-0.108554	0.038543	-2.81643	0.00485608
ENSG00000204186	ZDBF2	-0.317469	0.131373	-2.41655	0.0156683	-0.620573	0.386279	-1.60654	0.108155	-0.348893	0.124376	-2.80514	0.00502947
ENSG00000104129	DNAJC17	0.737988	0.238161	3.0987	0.00194374	-0.305782	0.711626	-0.429694	0.667418	0.632856	0.225848	2.80213	0.00507666
ENSG00000121989	ACVR2A	-0.23911	0.0872684	-2.73994	0.00614504	-0.16685	0.263053	-0.634283	0.525896	-0.231946	0.0828293	-2.80029	0.00510572
ENSG00000182566	CLEC4G	0.227007	0.0882197	2.57321	0.0100761	0.263635	0.24053	1.09606	0.273053	0.23135	0.0828245	2.79326	0.00521799
ENSG00000177483	RBM44	-0.104479	0.0396349	-2.63602	0.00838839	-0.113175	0.123579	-0.915816	0.359764	-0.10529	0.0377413	-2.78978	0.00527446
ENSG00000166803	PCLAF	0.752309	0.274259	2.74306	0.00608693	0.463	0.772154	0.599621	0.548759	0.719899	0.258441	2.78555	0.00534374
ENSG00000143971	ETAA1	0.463838	0.148478	3.12396	0.00178436	-0.250297	0.444876	-0.562622	0.573693	0.392263	0.140841	2.78516	0.00535017
ENSG00000141858	SAMD1	-1.09951	0.403965	-2.7218	0.00649275	-0.64792	0.861445	-0.752132	0.451972	-1.01811	0.365747	-2.78363	0.00537536
ENSG00000160213	CSTB	-0.0959376	0.0388769	-2.46773	0.0135974	-0.152365	0.111277	-1.36924	0.170923	-0.102076	0.0367015	-2.78125	0.00541505
ENSG00000119771	KLHL29	0.100687	0.0407642	2.46998	0.0135119	0.154077	0.114233	1.3488	0.177401	0.106718	0.0383929	2.77963	0.00544216
ENSG00000273419	AC004877.1	-0.712811	0.217312	-3.28013	0.0010376	0.0116159	0.353955	0.0328175	0.97382	-0.514498	0.185194	-2.77816	0.00546676
ENSG00000257621	PSMA3-AS1	0.134258	0.0540832	2.48243	0.0130491	0.194417	0.149891	1.29705	0.194613	0.141187	0.050873	2.7753	0.00551515
ENSG00000205464	ATP6AP1L	0.0614314	0.022223	2.76432	0.0057041	0.030966	0.0660033	0.469158	0.638957	0.0583294	0.0210612	2.76952	0.00561391
ENSG00000151689	INPP1	0.110979	0.0616789	1.79931	0.0719701	0.545955	0.172603	3.16307	0.00156116	0.160234	0.0580818	2.75876	0.00580205
ENSG00000186615	KTN1-AS1	0.219549	0.0809274	2.71292	0.00666938	0.137669	0.24201	0.568858	0.569452	0.211314	0.07675	2.75328	0.00590011
ENSG00000267892	AC022144.1	-0.201947	0.107696	-1.87517	0.06077	-0.534796	0.220157	-2.42915	0.0151341	-0.266216	0.0967411	-2.75184	0.00592611
ENSG00000226686	LINC01535	-0.0798021	0.0282832	-2.82154	0.00477935	0.0121367	0.138815	0.0874309	0.930329	-0.0761375	0.0277138	-2.74728	0.00600913
ENSG00000141380	SS18	-0.82545	0.30353	-2.7195	0.00653804	-0.464225	0.911279	-0.509421	0.610457	-0.789377	0.287975	-2.74112	0.00612293
ENSG00000185591	SP1	0.126717	0.0507687	2.49597	0.0125613	0.167238	0.144836	1.15468	0.248223	0.131151	0.0479106	2.73742	0.0061924
ENSG00000137817	PARP6	0.280006	0.10545	2.65535	0.00792267	0.207393	0.308794	0.671623	0.501824	0.272422	0.0997916	2.72991	0.0063351
ENSG00000011523	CEP68	0.311107	0.11398	2.7295	0.00634304	0.151626	0.344525	0.440102	0.659863	0.295374	0.108212	2.7296	0.0063411
ENSG00000108439	PNPO	0.170629	0.0567892	3.00461	0.00265921	-0.140539	0.211146	-0.665604	0.505664	0.149638	0.0548403	2.72862	0.00635994
ENSG00000169442	CD52	0.193445	0.0792137	2.44207	0.0146034	0.307359	0.24002	1.28055	0.20035	0.204634	0.0752229	2.72037	0.00652096
ENSG00000198218	QRICH1	0.145432	0.0576943	2.52073	0.0117111	0.16809	0.163391	1.02876	0.303592	0.147944	0.0544023	2.71944	0.00653933
ENSG00000228672	PROB1	-0.158096	0.0687638	-2.29912	0.0214981	-0.32812	0.197256	-1.66342	0.0962285	-0.176519	0.0649315	-2.71854	0.00655701
ENSG00000002016	RAD52	0.122118	0.0486194	2.51171	0.0120149	0.153798	0.146988	1.04634	0.295406	0.125242	0.0461597	2.71323	0.0066631
ENSG00000134321	RSAD2	0.226417	0.106725	2.1215	0.0338793	0.649726	0.304927	2.13076	0.0331092	0.272613	0.100733	2.7063	0.00680382
ENSG00000255423	EBLN2	0.352731	0.134438	2.62374	0.008697	0.269701	0.395035	0.682726	0.49478	0.344113	0.12727	2.7038	0.00685515
ENSG00000142661	MYOM3	-0.260099	0.105516	-2.46503	0.0137002	-0.380154	0.327121	-1.16212	0.245187	-0.271413	0.100421	-2.70275	0.00687674
ENSG00000170367	CST5	0.312343	0.130762	2.38863	0.0169113	0.520602	0.38262	1.36062	0.173632	0.334123	0.123736	2.70029	0.00692787
ENSG00000260361	AC106028.3	-0.151752	0.0690466	-2.19783	0.0279615	-0.414352	0.211195	-1.96194	0.0497695	-0.17711	0.0656282	-2.69868	0.00696141
ENSG00000106733	NMRK1	-0.055737	0.0234197	-2.37992	0.0173163	-0.0924186	0.0680814	-1.35747	0.174631	-0.0596183	0.022146	-2.69206	0.00710124
ENSG00000103852	TTC23	-0.329482	0.183676	-1.79382	0.0728413	-1.38631	0.486663	-2.84859	0.00439132	-0.461251	0.171844	-2.68413	0.00727194
ENSG00000099337	KCNK6	-0.451475	0.178219	-2.53326	0.0113009	-0.460475	0.519527	-0.886334	0.375437	-0.452422	0.168576	-2.68379	0.00727939
ENSG00000247556	OIP5-AS1	0.119148	0.0444794	2.67871	0.00739056	0.0594581	0.128918	0.461209	0.644648	0.112798	0.0420471	2.68266	0.00730397
ENSG00000182704	TSKU	-0.384961	0.116508	-3.30414	0.000952668	0.464864	0.335591	1.38521	0.165987	-0.293549	0.110064	-2.66707	0.00765148
ENSG00000213462	ERV3-1	-0.112937	0.0449775	-2.51096	0.0120402	-0.114626	0.130004	-0.881716	0.377931	-0.113118	0.0425056	-2.66124	0.00778532
ENSG00000086504	MRPL28	0.223365	0.0872332	2.56055	0.0104508	0.187706	0.255646	0.734239	0.462803	0.219646	0.0825591	2.66047	0.00780325
ENSG00000131100	ATP6V1E1	-0.202129	0.0755534	-2.67531	0.007466	-0.0869776	0.219507	-0.39624	0.691928	-0.189932	0.07144	-2.65862	0.00784619
ENSG00000149925	ALDOA	0.832446	0.362284	2.29777	0.021575	1.60772	1.06996	1.5026	0.132943	0.912187	0.343148	2.65829	0.00785379
ENSG00000250312	ZNF718	-0.0693338	0.0325806	-2.12807	0.0333311	-0.195164	0.0970681	-2.01059	0.0443692	-0.0820742	0.0308871	-2.65723	0.00787853
ENSG00000142686	C1orf216	-0.338753	0.159371	-2.12556	0.0335396	-0.809532	0.425824	-1.90109	0.0572897	-0.396595	0.14926	-2.65708	0.00788209
ENSG00000168528	SERINC2	-0.181316	0.0696782	-2.6022	0.00926291	-0.156419	0.291962	-0.535751	0.592131	-0.179975	0.0677748	-2.65548	0.00791959
ENSG00000213694	S1PR3	-0.136708	0.0637614	-2.14405	0.0320288	-0.432301	0.208999	-2.06843	0.0385992	-0.161877	0.0609864	-2.65431	0.00794702
ENSG00000271259	AC010201.1	1.14681	0.461102	2.48711	0.0128785	1.20592	1.32447	0.91049	0.362564	1.1532	0.435466	2.6482	0.00809227
ENSG00000245849	RAD51-AS1	0.218105	0.0708011	3.08053	0.00206636	-0.178464	0.209412	-0.852214	0.394095	0.177424	0.0670714	2.6453	0.00816194
ENSG00000090061	CCNK	0.350427	0.162665	2.15429	0.0312175	0.876442	0.470207	1.86395	0.062329	0.40665	0.153726	2.64529	0.00816207
ENSG00000131187	F12	-0.442518	0.200991	-2.20167	0.0276884	-1.03867	0.594613	-1.7468	0.0806724	-0.503648	0.190408	-2.6451	0.00816664
ENSG00000174989	FBXW8	0.177563	0.0777282	2.28441	0.0223476	0.378193	0.244748	1.54523	0.12229	0.195944	0.074082	2.64497	0.00816988
ENSG00000171824	EXOSC10	1.34148	0.551563	2.43214	0.0150099	1.68618	1.59538	1.05691	0.290551	1.37828	0.521288	2.64399	0.00819356
ENSG00000138135	CH25H	-0.940111	0.329975	-2.84903	0.00438522	0.111748	0.916275	0.121959	0.902932	-0.819355	0.310457	-2.63919	0.00831047
ENSG00000178057	NDUFAF3	-0.288773	0.106603	-2.70888	0.00675112	-0.0547411	0.345334	-0.158516	0.87405	-0.268412	0.10186	-2.63511	0.00841089
ENSG00000167653	PSCA	0.147149	0.0521433	2.82202	0.00477223	-0.0268867	0.159211	-0.168875	0.865895	0.13029	0.0495533	2.62929	0.00855636
ENSG00000163946	TASOR	0.262414	0.115987	2.26245	0.0236697	0.508081	0.337863	1.50381	0.132631	0.288314	0.109702	2.62815	0.00858518
ENSG00000113742	CPEB4	-0.922013	0.349471	-2.63831	0.008332	-0.409313	1.00964	-0.405405	0.68518	-0.867159	0.330247	-2.62579	0.00864486
ENSG00000176105	YES1	0.205959	0.0893299	2.3056	0.0211331	0.345068	0.255209	1.3521	0.176344	0.221142	0.0843141	2.62284	0.00872013
ENSG00000143365	RORC	-0.660568	0.272389	-2.42509	0.0153047	-0.808912	0.800099	-1.01102	0.312009	-0.675976	0.257856	-2.62152	0.00875374
ENSG00000166140	ZFYVE19	-0.121492	0.0410904	-2.95671	0.00310945	0.0401648	0.105632	0.380232	0.703773	-0.100246	0.038295	-2.61772	0.00885196
ENSG00000183431	SF3A3	0.0967966	0.0476785	2.03019	0.0423368	0.291892	0.137155	2.12818	0.033322	0.117831	0.045035	2.61642	0.00888568
ENSG00000188095	MESP2	0.370994	0.168694	2.19921	0.0278627	0.821478	0.495482	1.65794	0.0973304	0.417789	0.159692	2.61621	0.00889122
ENSG00000187446	CHP1	-0.222446	0.0857137	-2.59522	0.009453	-0.123406	0.244006	-0.50575	0.613032	-0.211567	0.0808694	-2.61616	0.00889243
ENSG00000260645	AL359715.2	0.308062	0.116827	2.6369	0.00836669	0.127773	0.330401	0.386722	0.698962	0.288026	0.110144	2.61498	0.00892314
ENSG00000196547	MAN2A2	0.274517	0.138907	1.97627	0.048124	1.00071	0.423641	2.36216	0.018169	0.345011	0.131992	2.61387	0.00895232
ENSG00000100565	LRRC74A	-0.217256	0.0821852	-2.64349	0.00820562	-0.0826071	0.237131	-0.348361	0.727569	-0.202816	0.0776536	-2.61181	0.00900646
ENSG00000277687	AL139407.1	0.44965	0.174625	2.57495	0.0100256	0.26954	0.497221	0.542093	0.587754	0.429874	0.164759	2.6091	0.00907804
ENSG00000172543	CTSW	-0.0895913	0.034749	-2.57824	0.00993048	-0.0582225	0.126373	-0.46072	0.644999	-0.0873862	0.0335054	-2.60812	0.00910403
ENSG00000068001	HYAL2	-0.159508	0.0726324	-2.19611	0.0280843	-0.353558	0.214941	-1.64491	0.0999886	-0.179396	0.0688099	-2.60712	0.00913069
ENSG00000140678	ITGAX	-1.06871	0.416745	-2.56442	0.0103349	-0.663217	1.19296	-0.555942	0.578251	-1.02461	0.393429	-2.60429	0.00920641
ENSG00000272911	AC005696.3	0.0858501	0.041411	2.07312	0.038161	0.235221	0.120361	1.9543	0.0506656	0.10166	0.0391582	2.59615	0.00942751
ENSG00000135540	NHSL1	0.134086	0.0516809	2.5945	0.00947279	0.0657902	0.162175	0.405674	0.684982	0.12779	0.049241	2.59519	0.00945383
ENSG00000171759	PAH	0.901806	0.382721	2.3563	0.0184578	1.25169	1.11111	1.12653	0.259941	0.938916	0.361856	2.59472	0.00946667
ENSG00000236780	LINC01829	0.0809234	0.0335033	2.41539	0.0157185	0.0963128	0.10244	0.940186	0.347122	0.0824105	0.0318435	2.58798	0.00965397
ENSG00000166923	GREM1	0.145779	0.0933379	1.56184	0.118326	0.845662	0.257486	3.28431	0.00102233	0.227065	0.0877504	2.58763	0.00966396
ENSG00000172023	REG1B	0.111154	0.0461412	2.409	0.0159965	0.130534	0.137155	0.951723	0.341237	0.113124	0.0437327	2.58672	0.00968953
ENSG00000255198	SNHG9	0.0894979	0.0313489	2.8549	0.00430502	-0.0334072	0.091839	-0.363759	0.716038	0.0766718	0.0296681	2.58432	0.00975706
ENSG00000167524	RSKR	1.01077	0.379341	2.66454	0.00770933	0.327922	0.796346	0.411783	0.680498	0.884481	0.342471	2.58265	0.00980457
ENSG00000103249	CLCN7	-0.12845	0.0516887	-2.48507	0.0129526	-0.10344	0.14382	-0.719233	0.471998	-0.125589	0.0486425	-2.58188	0.0098265
ENSG00000187942	LDLRAD2	-5.2775	1.53158	-3.4458	0.000569372	9.3358	4.45976	2.09334	0.0363186	-3.73585	1.44854	-2.57905	0.00990712
ENSG00000092964	DPYSL2	-0.513166	0.249648	-2.05556	0.0398253	-1.50578	0.759699	-1.98208	0.0474706	-0.609909	0.237171	-2.5716	0.0101229
ENSG00000168016	TRANK1	0.22723	0.0983866	2.30956	0.0209124	0.318086	0.271281	1.17253	0.240984	0.237791	0.0924917	2.57095	0.010142
ENSG00000268001	CARD8-AS1	0.258822	0.101848	2.54126	0.0110452	0.152773	0.29902	0.51091	0.609414	0.247798	0.0964088	2.57028	0.0101616
ENSG00000166479	TMX3	-0.284553	0.089288	-3.18691	0.00143802	0.300431	0.244003	1.23126	0.218226	-0.215471	0.0838503	-2.56971	0.0101783
ENSG00000142675	CNKSR1	0.0666561	0.039261	1.69777	0.0895516	0.389207	0.123819	3.14335	0.00167025	0.0961234	0.0374247	2.56845	0.0102155
ENSG00000126353	CCR7	-0.338069	0.147829	-2.28689	0.0222021	-0.615602	0.476294	-1.29248	0.19619	-0.362455	0.141185	-2.56723	0.0102513
ENSG00000187105	HEATR4	0.272279	0.101998	2.66946	0.00759743	0.0480098	0.279947	0.171496	0.863834	0.245996	0.095835	2.56687	0.010262
ENSG00000137776	SLTM	-0.364886	0.144415	-2.52665	0.0115156	-0.24125	0.465733	-0.518	0.604458	-0.354041	0.137936	-2.56671	0.0102669
ENSG00000009790	TRAF3IP3	-0.248708	0.131051	-1.8978	0.0577227	-0.85467	0.368816	-2.31733	0.0204857	-0.316639	0.123487	-2.56415	0.0103429
ENSG00000094880	CDC23	1.1527	0.560051	2.0582	0.0395708	2.91851	1.57532	1.85265	0.0639332	1.35084	0.527695	2.55988	0.0104707
ENSG00000276449	AC004076.2	-0.102957	0.0395511	-2.60314	0.0092373	-0.0312579	0.126324	-0.247442	0.804566	-0.0965562	0.0377444	-2.55816	0.0105227
ENSG00000196517	SLC6A9	0.487032	0.202455	2.40563	0.0161445	0.514584	0.591673	0.86971	0.384459	0.489919	0.191551	2.55764	0.0105385
ENSG00000173124	ACSM6	-0.143684	0.0562016	-2.55658	0.0105708	-0.0196769	2.45891	-0.00800226	0.993615	-0.143619	0.0561869	-2.55609	0.0105855
ENSG00000159322	ADPGK	0.195305	0.0682729	2.86065	0.00422777	-0.0862831	0.1955	-0.441345	0.658963	0.164696	0.0644556	2.55519	0.010613
ENSG00000277494	GPIHBP1	-0.104789	0.0461243	-2.27187	0.0230943	-0.166538	0.133751	-1.24513	0.213083	-0.111351	0.0436044	-2.55368	0.0106592
ENSG00000167183	PRR15L	0.334906	0.106627	3.1409	0.00168428	-0.421605	0.317076	-1.32967	0.183628	0.258047	0.101066	2.55326	0.0106721
ENSG00000144724	PTPRG	0.239894	0.0801457	2.99323	0.00276043	-0.121975	0.200005	-0.60986	0.541954	0.189827	0.074395	2.55161	0.0107227
ENSG00000225697	SLC26A6	-0.253991	0.121598	-2.08878	0.0367279	-0.693059	0.377311	-1.83684	0.0662335	-0.295302	0.115736	-2.55151	0.0107256
ENSG00000135390	ATP5MC2	0.0873538	0.0375384	2.32705	0.0199625	0.117466	0.109048	1.0772	0.28139	0.0905441	0.0354942	2.55095	0.0107429
ENSG00000162396	PARS2	0.298916	0.127389	2.34647	0.0189521	0.372823	0.367307	1.01502	0.310097	0.306851	0.120356	2.54952	0.0107871
ENSG00000104695	PPP2CB	-0.378151	0.114446	-3.3042	0.00095249	0.546828	0.322137	1.6975	0.0896024	-0.274487	0.107842	-2.54527	0.0109193
ENSG00000172638	EFEMP2	0.182116	0.0834249	2.183	0.029036	0.364631	0.245552	1.48494	0.137559	0.201003	0.0789906	2.54465	0.0109388
ENSG00000240583	AQP1	0.336993	0.138981	2.42475	0.015319	0.340311	0.453705	0.750071	0.453212	0.337278	0.132886	2.5381	0.0111455
ENSG00000173530	TNFRSF10D	0.272216	0.151106	1.80149	0.071625	1.08902	0.430717	2.52838	0.0114589	0.361729	0.142586	2.53692	0.0111832
ENSG00000182463	TSHZ2	0.302275	0.102689	2.94361	0.00324408	-0.302607	0.327629	-0.923626	0.355681	0.248168	0.0979882	2.53263	0.011321
ENSG00000155975	VPS37A	-0.553003	0.221466	-2.49701	0.0125247	-0.336197	0.64518	-0.52109	0.602304	-0.53015	0.209469	-2.53092	0.0113764
ENSG00000204580	DDR1	-0.512912	0.200358	-2.55998	0.0104677	-0.19167	0.612162	-0.313103	0.754202	-0.48183	0.190418	-2.53038	0.011394
ENSG00000153827	TRIP12	-0.20493	0.0874018	-2.34469	0.0190431	-0.227688	0.238356	-0.95524	0.339456	-0.207627	0.082059	-2.53022	0.0113992
ENSG00000119446	RBM18	0.124307	0.0569338	2.18336	0.0290096	0.232007	0.16388	1.41571	0.156859	0.135906	0.0537807	2.52703	0.011503
ENSG00000175707	KDF1	0.235256	0.0915913	2.56854	0.0102128	0.0779202	0.276042	0.282276	0.777732	0.219652	0.086931	2.52674	0.0115125
ENSG00000075856	SART3	-0.559617	0.223443	-2.50451	0.012262	-0.319197	0.69715	-0.45786	0.647053	-0.53722	0.212781	-2.52475	0.0115779
ENSG00000273951	AL031667.3	0.436439	0.172766	2.52618	0.0115309	0.205974	0.505232	0.407682	0.683507	0.412311	0.163472	2.52221	0.0116622
ENSG00000148288	GBGT1	0.317652	0.124263	2.55628	0.0105797	0.108409	0.394165	0.275034	0.78329	0.298736	0.118513	2.52069	0.0117124
ENSG00000259138	AL049780.2	-0.465716	0.177015	-2.63094	0.00851496	-0.0440181	0.521934	-0.0843366	0.932789	-0.422215	0.167637	-2.51863	0.0117812
ENSG00000196275	GTF2IRD2	0.22511	0.0885446	2.54234	0.0110113	0.0908881	0.254134	0.357639	0.720614	0.21058	0.0836147	2.51846	0.0117869
ENSG00000249931	GOLGA8K	3.05693	1.41915	2.15406	0.0312351	5.10737	3.63185	1.40627	0.159644	3.32853	1.32182	2.51815	0.0117974
ENSG00000140396	NCOA2	1.84345	0.764497	2.41132	0.015895	1.73598	2.38979	0.726416	0.467584	1.83347	0.728146	2.518	0.0118025
ENSG00000185681	MORN5	0.178821	0.0859258	2.08111	0.0374239	0.371821	0.229252	1.62189	0.104827	0.202594	0.0804599	2.51796	0.0118038
ENSG00000070718	AP3M2	-0.132399	0.0493095	-2.68507	0.00725147	-0.0258302	0.0935533	-0.276101	0.78247	-0.10923	0.0436213	-2.50406	0.0122776
ENSG00000126581	BECN1	-0.183769	0.0887908	-2.06968	0.0384823	-0.471756	0.272666	-1.73016	0.0836018	-0.211379	0.0844272	-2.50369	0.0122907
ENSG00000134962	KLB	-0.337459	0.171763	-1.96468	0.0494514	-0.986174	0.499494	-1.97434	0.0483426	-0.406057	0.162428	-2.49993	0.0124219
ENSG00000183520	UTP11	0.198099	0.0986458	2.00819	0.0446232	0.538506	0.289788	1.85827	0.0631303	0.233448	0.0933836	2.49989	0.0124233
ENSG00000112130	RNF8	-0.171045	0.0589491	-2.90157	0.00371293	0.127254	0.170405	0.746773	0.455201	-0.139163	0.0557098	-2.49799	0.0124899
ENSG00000231437	LINC01750	0.16928	0.0656857	2.57712	0.00996282	-0.0448978	0.318484	-0.140974	0.887891	0.160541	0.0643317	2.49552	0.0125773
ENSG00000249992	TMEM158	0.289437	0.11638	2.48699	0.0128829	0.153312	0.391241	0.391862	0.69516	0.278371	0.11155	2.49549	0.0125784
ENSG00000106299	WASL	-0.0835379	0.0356474	-2.34345	0.0191063	-0.0898327	0.104601	-0.858811	0.390445	-0.0841929	0.0337418	-2.49521	0.0125883
ENSG00000140988	RPS2	-0.20416	0.0652187	-3.1304	0.00174569	0.15753	0.15551	1.01299	0.311067	-0.15006	0.0601436	-2.49503	0.0125945
ENSG00000272783	AC147067.2	0.154868	0.0717867	2.15734	0.0309794	0.306547	0.216545	1.41563	0.156885	0.169887	0.06814	2.4932	0.0126597
ENSG00000139546	TARBP2	-0.274775	0.128269	-2.14218	0.0321788	-0.535391	0.375434	-1.42606	0.153852	-0.302016	0.12138	-2.48819	0.0128396
ENSG00000125304	TM9SF2	-0.281272	0.118025	-2.38316	0.0171649	-0.253381	0.352491	-0.718829	0.472246	-0.27846	0.111918	-2.48808	0.0128436
ENSG00000099769	IGFALS	0.304188	0.129406	2.35065	0.0187406	0.277398	0.339131	0.817967	0.413376	0.300783	0.120903	2.48781	0.0128533
ENSG00000181873	IBA57	-0.622361	0.282443	-2.20349	0.0275599	-1.03575	0.830697	-1.24684	0.212456	-0.665198	0.267409	-2.48757	0.0128618
ENSG00000131584	ACAP3	-0.948847	0.327201	-2.89989	0.00373291	0.153011	0.649378	0.235626	0.813723	-0.725746	0.292204	-2.4837	0.0130026
ENSG00000179912	R3HDM2	0.503737	0.251537	2.00263	0.0452167	1.14914	0.667024	1.72279	0.0849269	0.584091	0.235359	2.48171	0.0130755
ENSG00000224613	AC095032.1	0.31041	0.110961	2.79747	0.00515048	-0.240694	0.363092	-0.662901	0.507394	0.263338	0.106116	2.48159	0.0130797
ENSG00000113504	SLC12A7	-0.102663	0.0621425	-1.65206	0.0985225	-0.499511	0.179693	-2.7798	0.00543925	-0.145054	0.0587298	-2.46986	0.0135165
ENSG00000185504	FAAP100	0.400197	0.183395	2.18216	0.0290979	0.691596	0.549262	1.25914	0.207981	0.429425	0.173955	2.4686	0.0135641
ENSG00000175170	FAM182B	-0.0959883	0.0388089	-2.47336	0.0133849	-0.0448633	0.118922	-0.377251	0.705987	-0.0910677	0.036894	-2.46836	0.0135734
ENSG00000161021	MAML1	0.201899	0.102433	1.97103	0.0487202	0.564801	0.301711	1.87199	0.061208	0.239406	0.0969955	2.46822	0.0135788
ENSG00000168065	SLC22A11	-0.354742	0.177835	-1.99478	0.0460672	-0.938232	0.524479	-1.78889	0.0736333	-0.414908	0.168417	-2.46357	0.0137561
ENSG00000264920	AC018521.5	-0.0904116	0.035819	-2.52412	0.0115987	0.00737242	0.173543	0.0424818	0.966115	-0.0864162	0.0350796	-2.46343	0.0137614
ENSG00000243566	UPK3B	0.266408	0.107183	2.48555	0.0129351	0.108492	0.300077	0.361547	0.717691	0.248541	0.100937	2.46233	0.0138037
ENSG00000093144	ECHDC1	0.142886	0.0720778	1.98238	0.0474363	0.346957	0.198139	1.75108	0.0799322	0.166735	0.0677353	2.46157	0.0138331
ENSG00000164406	LEAP2	1.154	0.478119	2.41362	0.0157948	0.762385	1.38721	0.549582	0.582606	1.11242	0.452024	2.46097	0.0138561
ENSG00000133056	PIK3C2B	0.484086	0.207115	2.33728	0.0194247	0.465914	0.607483	0.766958	0.443107	0.482194	0.196035	2.45974	0.013904
ENSG00000116138	DNAJC16	0.448367	0.179825	2.49335	0.0126545	0.162178	0.52338	0.309866	0.756663	0.418149	0.170067	2.45873	0.0139429
ENSG00000074071	MRPS34	3.08905	1.38169	2.23571	0.025371	4.17406	4.00786	1.04147	0.297658	3.20431	1.30624	2.45307	0.0141644
ENSG00000120733	KDM3B	-0.472658	0.186132	-2.53937	0.0111052	-0.0976006	0.507698	-0.192241	0.847553	-0.42822	0.174758	-2.45036	0.0142712
ENSG00000129317	PUS7L	0.240954	0.104985	2.29514	0.0217252	0.254809	0.299031	0.852115	0.39415	0.242475	0.0990572	2.44782	0.0143722
ENSG00000172818	OVOL1	-0.239751	0.113675	-2.10909	0.0349369	-0.462597	0.331551	-1.39525	0.16294	-0.263192	0.107531	-2.4476	0.0143811
ENSG00000104147	OIP5	0.362317	0.152964	2.36864	0.0178537	0.278341	0.443752	0.627244	0.530499	0.353398	0.144613	2.44374	0.0145358
ENSG00000145723	GIN1	-0.385154	0.200594	-1.92007	0.0548492	-1.18462	0.60383	-1.96184	0.0497816	-0.464612	0.190364	-2.44065	0.014661
ENSG00000183336	BOLA2	-0.340214	0.177477	-1.91695	0.0552444	-0.971952	0.508375	-1.91188	0.0558915	-0.408843	0.16756	-2.43999	0.0146879
ENSG00000145757	SPATA9	0.233698	0.0957683	2.44024	0.0146775	0.0195944	2.46229	0.00795779	0.993651	0.233374	0.095696	2.43871	0.01474
ENSG00000206535	LNP1	-0.116036	0.0548075	-2.11715	0.0342473	-0.214054	0.159415	-1.34274	0.179355	-0.126397	0.0518299	-2.43868	0.0147408
ENSG00000101158	NELFCD	-0.0750798	0.0266174	-2.82071	0.00479181	0.0714687	0.0847255	0.843533	0.39893	-0.0619152	0.0253937	-2.43821	0.0147602
ENSG00000113555	PCDH12	-0.157198	0.0628571	-2.50087	0.0123888	-0.0275049	0.217252	-0.126603	0.899254	-0.14718	0.0603806	-2.43753	0.014788
ENSG00000241468	ATP5MF	0.389891	0.13272	2.93771	0.0033065	-0.319693	0.354349	-0.902199	0.366951	0.302594	0.124288	2.43463	0.0149072
ENSG00000012779	ALOX5	-0.244343	0.101205	-2.41433	0.0157643	-0.137546	0.298305	-0.461094	0.644731	-0.233319	0.0958399	-2.43447	0.0149137
ENSG00000170604	IRF2BP1	0.318902	0.192792	1.65412	0.0981024	1.7109	0.605213	2.82694	0.00469954	0.447143	0.183697	2.43413	0.0149275
ENSG00000259727	AC103740.2	-0.0630116	0.0338756	-1.86009	0.0628728	-0.200153	0.097308	-2.0569	0.039696	-0.0778356	0.0319924	-2.43294	0.0149768
ENSG00000178691	SUZ12	-3.1499	1.1337	-2.77844	0.00546212	2.19793	3.40015	0.646423	0.518005	-2.61485	1.07549	-2.43131	0.0150441
ENSG00000122512	PMS2	-0.11603	0.0420612	-2.75859	0.00580518	0.0715316	0.124339	0.575293	0.565093	-0.0967705	0.0398433	-2.42878	0.0151498
ENSG00000018699	TTC27	-0.0983176	0.0548503	-1.79247	0.0730573	-0.341005	0.154432	-2.20813	0.0272353	-0.125503	0.0516869	-2.42814	0.0151766
ENSG00000103599	IQCH	0.136743	0.0584091	2.34112	0.0192257	0.148427	0.230926	0.642746	0.520389	0.137446	0.0566259	2.42726	0.0152134
ENSG00000284024	HSPA14	0.275878	0.11956	2.30745	0.0210298	0.278854	0.372631	0.748339	0.454256	0.276156	0.113843	2.42575	0.0152767
ENSG00000162929	KIAA1841	0.726985	0.304959	2.38388	0.0171312	0.464819	0.893724	0.520092	0.602999	0.699644	0.288619	2.42411	0.015346
ENSG00000006638	TBXA2R	-0.594232	0.241867	-2.45685	0.0140161	-0.219186	0.692595	-0.316471	0.751645	-0.553465	0.228344	-2.42382	0.0153582
ENSG00000143436	MRPL9	-0.246502	0.117586	-2.09635	0.0360512	-0.475575	0.348398	-1.36503	0.172242	-0.269927	0.111412	-2.42279	0.0154019
ENSG00000114779	ABHD14B	-0.308738	0.151458	-2.03845	0.0415052	-0.694956	0.451383	-1.53961	0.123654	-0.347821	0.14359	-2.42233	0.0154215
ENSG00000183307	TMEM121B	0.188687	0.0982117	1.92123	0.0547027	0.447905	0.255747	1.75136	0.0798846	0.222001	0.0916838	2.42138	0.0154617
ENSG00000072364	AFF4	0.342584	0.154052	2.22382	0.0261603	0.441879	0.452176	0.97723	0.328456	0.352911	0.145821	2.42016	0.0155138
ENSG00000233922	LINC01694	-0.119446	0.0487104	-2.45218	0.0141995	-0.0454002	0.13309	-0.341124	0.733011	-0.110699	0.045743	-2.42003	0.0155191
ENSG00000082068	WDR70	0.142678	0.0764677	1.86586	0.0620605	0.444979	0.221743	2.00674	0.0447778	0.174807	0.07229	2.41814	0.0156001
ENSG00000141562	NARF	-0.0947988	0.0378636	-2.50369	0.0122905	-0.0235414	0.0935762	-0.251575	0.80137	-0.0847736	0.0350992	-2.41526	0.015724
ENSG00000271151	AC016737.1	-0.244429	0.0955927	-2.55698	0.0105585	0.0364154	0.316936	0.114898	0.908526	-0.22101	0.0915204	-2.41487	0.0157407
ENSG00000104219	ZDHHC2	-0.0702692	0.026305	-2.67133	0.00755514	0.0213349	0.073042	0.292091	0.770217	-0.0597524	0.0247489	-2.41434	0.0157636
ENSG00000157445	CACNA2D3	2.41993	0.970579	2.49329	0.0126567	0.474531	2.84698	0.166679	0.867623	2.21737	0.918661	2.4137	0.0157915
ENSG00000164741	DLC1	0.267128	0.115644	2.30991	0.0208933	0.231124	0.327764	0.705153	0.480715	0.263142	0.109056	2.41292	0.0158253
ENSG00000205959	AC105345.1	-0.0737089	0.0327183	-2.25284	0.0242695	-0.0816618	0.0942845	-0.866121	0.386424	-0.0745637	0.0309101	-2.41228	0.0158532
ENSG00000244617	ASPRV1	-0.373502	0.153433	-2.43429	0.0149209	-0.147126	0.444769	-0.330791	0.740802	-0.349427	0.145045	-2.40909	0.0159925
ENSG00000145029	NICN1	-0.157374	0.0690865	-2.27792	0.0227311	-0.156131	0.199888	-0.781091	0.434749	-0.157241	0.0652964	-2.40811	0.0160352
ENSG00000169246	NPIPB3	0.292597	0.136761	2.13948	0.0323969	0.400557	0.351568	1.13934	0.25456	0.306787	0.127457	2.40698	0.0160849
ENSG00000140416	TPM1	-0.0446806	0.0260031	-1.71828	0.0857452	-0.187231	0.0772915	-2.4224	0.0154184	-0.0591746	0.0246457	-2.40101	0.0163499
ENSG00000168958	MFF	0.152331	0.0650673	2.34113	0.0192257	0.103382	0.182361	0.566908	0.570777	0.146803	0.0612832	2.39548	0.0165985
ENSG00000267100	ILF3-DT	0.138718	0.0487534	2.8453	0.00443701	-0.00134533	0.076915	-0.0174912	0.986045	0.0985729	0.041178	2.39382	0.0166738
ENSG00000258458	AL160314.2	0.326131	0.126511	2.5779	0.00994039	-0.0328842	0.350137	-0.093918	0.925174	0.284674	0.118982	2.39258	0.0167306
ENSG00000127463	EMC1	-0.0729132	0.0437084	-1.66818	0.0952809	-0.317611	0.127081	-2.49927	0.0124448	-0.0987977	0.041332	-2.39034	0.0168326
ENSG00000181408	UTS2R	0.212302	0.101147	2.09895	0.0358212	0.365668	0.293636	1.24531	0.213019	0.22857	0.0956323	2.39009	0.0168442
ENSG00000225891	AL513365.2	-0.477373	0.20223	-2.36054	0.0182485	-0.28423	0.610776	-0.465358	0.641675	-0.45829	0.191981	-2.38717	0.0169787
ENSG00000276293	PIP4K2B	0.0985091	0.0509749	1.9325	0.0532976	0.240396	0.142616	1.68562	0.0918697	0.114582	0.0480009	2.38709	0.0169824
ENSG00000116288	PARK7	0.132713	0.0524904	2.52833	0.0114608	-0.0175483	0.168413	-0.104198	0.917012	0.119409	0.0501127	2.3828	0.0171816
ENSG00000176903	PNMA1	0.256444	0.0964895	2.65774	0.00786664	-0.097107	0.269797	-0.359927	0.718902	0.216351	0.0908539	2.38131	0.0172513
ENSG00000163938	GNL3	-0.0891595	0.0549042	-1.62391	0.104395	-0.429077	0.162851	-2.63478	0.00841925	-0.123853	0.0520269	-2.38055	0.0172866
ENSG00000005379	TSPOAP1	-0.174398	0.0678017	-2.57217	0.0101062	0.0345266	0.198608	0.173843	0.861989	-0.15259	0.0641656	-2.37807	0.0174035
ENSG00000133106	EPSTI1	-1.1345	0.398902	-2.84405	0.00445438	1.08638	1.15011	0.944587	0.34487	-0.896021	0.376877	-2.37749	0.0174309
ENSG00000100568	VTI1B	-0.203105	0.0906351	-2.2409	0.0250323	-0.224481	0.282002	-0.796026	0.426017	-0.205106	0.086288	-2.37699	0.0174544
ENSG00000107263	RAPGEF1	-0.38721	0.15878	-2.43866	0.014742	-0.0921995	0.481156	-0.191621	0.848039	-0.358239	0.150782	-2.37587	0.0175077
ENSG00000278071	AL161669.3	-0.779613	0.284124	-2.74392	0.00607105	0.559033	0.825378	0.677306	0.498212	-0.637792	0.268652	-2.37404	0.0175944
ENSG00000240344	PPIL3	0.0613524	0.0270353	2.26934	0.0232475	0.0573451	0.0829732	0.691128	0.489485	0.0609678	0.0257052	2.37181	0.0177013
ENSG00000158158	CNNM4	0.307517	0.148529	2.07042	0.0384126	0.545343	0.430965	1.2654	0.205728	0.332767	0.140423	2.36975	0.0178003
ENSG00000258285	TESC-AS1	-0.492102	0.155381	-3.16708	0.00153978	0.961508	0.470923	2.04175	0.0411763	-0.34939	0.147556	-2.36785	0.017892
ENSG00000087077	TRIP6	0.091988	0.0459878	2.00027	0.0454712	0.208035	0.139425	1.49209	0.135674	0.103374	0.0436734	2.36699	0.0179335
ENSG00000276261	AC009509.4	0.478215	0.181747	2.63122	0.00850798	-0.23696	0.553166	-0.428371	0.668381	0.408534	0.172666	2.36604	0.0179796
ENSG00000229043	AC091729.3	0.0528132	0.025686	2.05611	0.0397722	0.0960677	0.074369	1.29177	0.196437	0.0574231	0.0242787	2.36517	0.0180219
ENSG00000174327	SLC16A13	-0.225192	0.111568	-2.01842	0.043547	-0.478545	0.336346	-1.42277	0.154801	-0.250305	0.105894	-2.36372	0.0180924
ENSG00000116819	TFAP2E	-0.35868	0.175136	-2.048	0.0405595	-0.67827	0.514536	-1.31822	0.187431	-0.391862	0.165795	-2.36353	0.0181017
ENSG00000091137	SLC26A4	0.277507	0.14987	1.85165	0.0640759	0.855259	0.448978	1.9049	0.0567925	0.335429	0.142159	2.35953	0.0182981
ENSG00000042493	CAPG	0.16404	0.0723097	2.26857	0.0232944	0.131078	0.197347	0.664199	0.506563	0.160138	0.0678955	2.3586	0.0183442
ENSG00000282393	AC016588.2	0.313751	0.14941	2.09994	0.0357343	0.420493	0.382843	1.09834	0.272055	0.32786	0.139186	2.35555	0.0184951
ENSG00000259498	TPM1-AS	-0.0474706	0.0279674	-1.69735	0.0896299	-0.194811	0.0833228	-2.33803	0.0193857	-0.0623894	0.0265137	-2.3531	0.0186176
ENSG00000233030	AC243772.2	-0.482598	0.24489	-1.97068	0.048761	-0.930925	0.647498	-1.43773	0.150512	-0.538703	0.229055	-2.35185	0.0186803
ENSG00000130402	ACTN4	-0.482979	0.24698	-1.95554	0.050519	-1.10614	0.718864	-1.53874	0.123868	-0.548772	0.233578	-2.34941	0.0188031
ENSG00000134250	NOTCH2	-0.0938307	0.0485508	-1.93263	0.0532817	-0.202889	0.131363	-1.5445	0.122468	-0.106938	0.04554	-2.34822	0.0188636
ENSG00000118900	UBN1	-1.04056	0.457503	-2.27444	0.0229395	-0.812077	1.34779	-0.602524	0.546825	-1.01696	0.433224	-2.34741	0.0189043
ENSG00000116489	CAPZA1	-0.134107	0.0758073	-1.76906	0.0768842	-0.468261	0.223722	-2.09305	0.0363446	-0.168523	0.0717975	-2.34719	0.0189155
ENSG00000116396	KCNC4	-0.325779	0.161785	-2.01365	0.0440461	-0.657588	0.479515	-1.37136	0.170263	-0.35969	0.153295	-2.34639	0.0189563
ENSG00000138378	STAT4	-0.159755	0.0705341	-2.26493	0.0235169	-0.129251	0.206337	-0.626409	0.531047	-0.156563	0.0667422	-2.34579	0.0189868
ENSG00000169217	CD2BP2	0.184812	0.101956	1.81267	0.0698827	0.578986	0.297564	1.94575	0.0516844	0.226226	0.0964513	2.34549	0.0190019
ENSG00000262179	MYMX	0.387778	0.222517	1.74269	0.0813876	1.35086	0.641605	2.10544	0.0352534	0.49118	0.210233	2.33636	0.0194723
ENSG00000186765	FSCN2	0.215537	0.0894082	2.41071	0.0159215	0.0413222	0.268014	0.154179	0.877468	0.198091	0.0848134	2.33561	0.0195116
ENSG00000259431	THTPA	-0.314882	0.142278	-2.21315	0.0268873	-0.316609	0.425803	-0.743557	0.457145	-0.315056	0.134944	-2.33472	0.0195583
ENSG00000065060	UHRF1BP1	0.122194	0.0520699	2.34674	0.0189385	0.0533499	0.149371	0.357164	0.720969	0.114735	0.0491681	2.33353	0.0196206
ENSG00000160323	ADAMTS13	0.124604	0.049105	2.5375	0.0111647	-0.0311186	0.143694	-0.216563	0.828549	0.10832	0.0464667	2.33113	0.0197462
ENSG00000159228	CBR1	-0.148051	0.0597175	-2.47919	0.0131682	0.0923716	0.254076	0.363559	0.716187	-0.135465	0.0581334	-2.33024	0.0197936
ENSG00000103942	HOMER2	0.269979	0.11934	2.26227	0.023681	0.208768	0.365853	0.570634	0.568248	0.264092	0.113456	2.3277	0.0199282
ENSG00000196290	NIF3L1	0.245331	0.112299	2.18463	0.0289161	0.277779	0.34367	0.808273	0.418934	0.248461	0.106744	2.32763	0.0199318
ENSG00000138386	NAB1	-0.292852	0.131267	-2.23096	0.025684	-0.266308	0.401789	-0.662804	0.507456	-0.290292	0.124777	-2.32648	0.0199927
ENSG00000124226	RNF114	-0.121736	0.0619067	-1.96644	0.0492482	-0.264725	0.183011	-1.4465	0.148037	-0.136417	0.0586424	-2.32625	0.020005
ENSG00000166435	XRRA1	-0.138002	0.0655864	-2.10412	0.0353676	-0.195976	0.189772	-1.03269	0.301747	-0.144188	0.0619887	-2.32603	0.0200168
ENSG00000204140	CLPSL1	-0.0741955	0.0364457	-2.03578	0.0417724	-0.122124	0.101313	-1.20541	0.228045	-0.0796872	0.0342942	-2.32363	0.0201453
ENSG00000273302	AC016747.3	-0.185354	0.0836865	-2.21486	0.0267699	-0.175201	0.258235	-0.678457	0.497482	-0.184389	0.0796104	-2.31614	0.0205507
ENSG00000198586	TLK1	-0.145348	0.0755164	-1.92472	0.0542648	-0.27193	0.190345	-1.42861	0.153116	-0.162562	0.070194	-2.3159	0.020564
ENSG00000129038	LOXL1	0.322553	0.152426	2.11613	0.0343341	0.436943	0.454891	0.960545	0.336781	0.3341	0.144528	2.31166	0.0207963
ENSG00000100865	CINP	-0.225172	0.0960769	-2.34366	0.0190955	-0.067558	0.320619	-0.210711	0.833113	-0.212185	0.0920335	-2.30552	0.0211377
ENSG00000116191	RALGPS2	-0.203537	0.0816103	-2.49401	0.0126309	0.0547182	0.251694	0.2174	0.827897	-0.178968	0.0776314	-2.30536	0.0211464
ENSG00000164078	MST1R	0.257521	0.119582	2.15352	0.0312779	0.318929	0.383401	0.831841	0.405499	0.262965	0.114158	2.30352	0.0212494
ENSG00000072756	TRNT1	0.24728	0.14723	1.67956	0.0930436	0.85166	0.404595	2.10497	0.0352941	0.317953	0.138354	2.29811	0.0215553
ENSG00000248508	SRP14-AS1	-0.0715296	0.0352565	-2.02884	0.042475	-0.114694	0.0995315	-1.15234	0.249181	-0.0763419	0.0332331	-2.29716	0.0216095
ENSG00000176473	WDR25	0.180352	0.0915019	1.97102	0.0487214	0.370151	0.274185	1.35001	0.177014	0.199372	0.0867962	2.29702	0.0216179
ENSG00000133983	COX16	0.0763108	0.0389947	1.95696	0.0503527	0.178385	0.124731	1.43016	0.152671	0.0853991	0.0372182	2.29455	0.021759
ENSG00000268555	AC123912.4	0.0737269	0.0334926	2.20129	0.0277158	0.0629977	0.0978372	0.643903	0.519638	0.0726014	0.0316874	2.29118	0.021953
ENSG00000250120	PCDHA10	0.115906	0.0523207	2.2153	0.0267392	0.0869903	0.144051	0.603886	0.545919	0.112536	0.0491773	2.28837	0.0221158
ENSG00000106290	TAF6	-0.209695	0.105417	-1.98919	0.0466805	-0.396068	0.3136	-1.26297	0.206599	-0.228617	0.099923	-2.28793	0.0221415
ENSG00000152291	TGOLN2	0.122182	0.0579964	2.10672	0.0351419	0.141991	0.158115	0.898024	0.369173	0.124531	0.0544491	2.28711	0.0221893
ENSG00000117595	IRF6	0.362584	0.16039	2.26064	0.0237818	0.207709	0.431417	0.481458	0.630191	0.343777	0.150337	2.28671	0.0222127
ENSG00000198648	STK39	-0.0675505	0.0335498	-2.01344	0.0440688	-0.119804	0.101115	-1.18483	0.236084	-0.0727326	0.0318428	-2.28411	0.0223648
ENSG00000171862	PTEN	0.101984	0.0478083	2.13318	0.0329098	0.110611	0.137018	0.80727	0.419511	0.10292	0.0451394	2.28005	0.0226049
ENSG00000140470	ADAMTS17	0.121178	0.0505762	2.39596	0.0165771	0.00973641	0.140859	0.0691218	0.944893	0.108452	0.0476008	2.27836	0.0227051
ENSG00000109736	MFSD10	0.178116	0.105634	1.68616	0.0917659	0.500236	0.261927	1.90983	0.056155	0.223179	0.0979673	2.2781	0.0227208
ENSG00000204022	LIPJ	0.199315	0.0979909	2.03402	0.0419498	0.296805	0.276274	1.07431	0.282682	0.210209	0.0923537	2.27613	0.0228381
ENSG00000269300	AC008734.1	-1.81419	0.774868	-2.34128	0.0192175	-0.320178	2.50754	-0.127686	0.898397	-1.68396	0.740327	-2.27462	0.022929
ENSG00000227403	LINC01806	-0.0409799	0.0254198	-1.61212	0.106935	-0.17474	0.0750637	-2.32789	0.019918	-0.0547413	0.0240767	-2.27362	0.0229891
ENSG00000120008	WDR11	0.0816161	0.0360603	2.26332	0.0236159	0.0428226	0.10341	0.414106	0.678797	0.0774102	0.0340495	2.27346	0.0229983
ENSG00000160886	LY6K	0.120381	0.0434764	2.76889	0.00562476	-0.143876	0.129714	-1.10918	0.267354	0.093693	0.0412226	2.27286	0.0230349
ENSG00000175229	GAL3ST3	0.110442	0.0418385	2.63973	0.00829714	-0.0508978	0.104899	-0.485206	0.62753	0.0882994	0.0388615	2.27215	0.0230772
ENSG00000264701	AC018521.4	0.607928	0.231253	2.62885	0.00856748	-0.512809	0.705982	-0.726377	0.467608	0.499329	0.219763	2.27212	0.023079
ENSG00000125246	CLYBL	0.504275	0.181101	2.7845	0.00536109	-0.319797	0.426947	-0.749031	0.453839	0.378613	0.166722	2.27092	0.0231517
ENSG00000168374	ARF4	-0.487406	0.241651	-2.01699	0.0436968	-0.700416	0.644053	-1.08751	0.27681	-0.513693	0.226249	-2.27047	0.023179
ENSG00000174173	TRMT10C	-0.451599	0.241395	-1.87079	0.0613745	-1.23348	0.764925	-1.61256	0.106841	-0.522415	0.230204	-2.26936	0.0232467
ENSG00000123989	CHPF	-0.746904	0.297434	-2.51116	0.0120336	0.288371	0.870533	0.331258	0.740449	-0.638682	0.281459	-2.26918	0.0232573
ENSG00000171873	ADRA1D	-0.148003	0.0691963	-2.13889	0.0324446	-0.149494	0.197439	-0.757164	0.448952	-0.148166	0.065302	-2.26894	0.0232719
ENSG00000179066	AC020907.1	-1.24696	0.461424	-2.70242	0.00688362	1.22675	1.358	0.90335	0.36634	-0.990927	0.436892	-2.26813	0.0233215
ENSG00000106635	BCL7B	-0.449462	0.182168	-2.4673	0.0136136	0.148569	0.564558	0.26316	0.792427	-0.393068	0.173366	-2.26727	0.0233735
ENSG00000147316	MCPH1	-0.295837	0.139533	-2.1202	0.0339892	-0.322934	0.403662	-0.800009	0.423706	-0.298729	0.131876	-2.26522	0.023499
ENSG00000135744	AGT	-0.136799	0.0522169	-2.61982	0.00879761	0.0848455	0.144676	0.586452	0.557572	-0.111254	0.0491158	-2.26514	0.0235043
ENSG00000182481	KPNA2	-0.328429	0.140858	-2.33164	0.0197197	-0.0407635	0.491584	-0.0829229	0.933913	-0.306603	0.135409	-2.26428	0.0235569
ENSG00000004975	DVL2	-0.174416	0.0818068	-2.13204	0.0330035	-0.177673	0.23362	-0.760522	0.446943	-0.174771	0.07721	-2.26359	0.0235996
ENSG00000198756	COLGALT2	-0.102881	0.0453332	-2.26945	0.0232411	-0.00640711	0.541634	-0.0118292	0.990562	-0.10221	0.0451752	-2.26253	0.0236649
ENSG00000155275	TRMT44	-0.103082	0.0502575	-2.05107	0.0402602	-0.144067	0.147056	-0.979676	0.327246	-0.107368	0.0475569	-2.25768	0.0239659
ENSG00000036448	MYOM2	0.0919742	0.041396	2.22181	0.0262959	0.0583474	0.123653	0.471862	0.637025	0.0885853	0.0392547	2.25668	0.024028
ENSG00000114021	NIT2	-0.247211	0.135186	-1.82867	0.0674489	-0.650719	0.39993	-1.62708	0.103719	-0.288588	0.128067	-2.25341	0.0242334
ENSG00000072071	ADGRL1	1.25906	0.644013	1.95502	0.0505808	2.34848	1.88536	1.24564	0.212898	1.37289	0.609439	2.25271	0.0242773
ENSG00000170092	SPDYE5	0.181954	0.0840041	2.16601	0.0303102	0.152483	0.244149	0.624549	0.532267	0.178834	0.0794338	2.25136	0.0243624
ENSG00000183291	SELENOF	-0.394762	0.164193	-2.40426	0.0162052	0.0337242	0.478684	0.0704519	0.943834	-0.349655	0.15531	-2.25134	0.0243642
ENSG00000173480	ZNF417	0.126766	0.0571537	2.21799	0.0265558	0.0785899	0.169346	0.46408	0.64259	0.12184	0.0541527	2.24993	0.0244535
ENSG00000170464	DNAJC18	0.0701819	0.0389435	1.80215	0.0715226	0.184594	0.111506	1.65545	0.0978324	0.0826201	0.0367658	2.2472	0.0246271
ENSG00000258792	AL137230.1	-0.125717	0.0696725	-1.8044	0.0711687	-0.328228	0.199925	-1.64175	0.100641	-0.147648	0.0657919	-2.24417	0.0248216
ENSG00000029639	TFB1M	-0.103289	0.102374	-1.00894	0.313004	-1.16221	0.295146	-3.93776	8.22455e-05	-0.217008	0.096721	-2.24365	0.0248547
ENSG00000167112	TRUB2	0.24048	0.127014	1.89333	0.0583138	0.528673	0.376656	1.4036	0.160439	0.269906	0.120356	2.24257	0.0249244
ENSG00000179818	PCBP1-AS1	-0.189507	0.0842453	-2.24947	0.0244828	-0.0866997	0.247406	-0.350435	0.726012	-0.178825	0.0797486	-2.24236	0.0249382
ENSG00000198087	CD2AP	-0.254945	0.160627	-1.58719	0.112469	-1.0969	0.475607	-2.30632	0.0210928	-0.341148	0.152182	-2.24171	0.0249802
ENSG00000134375	TIMM17A	0.165271	0.0721598	2.29035	0.0220011	0.039638	0.241472	0.164151	0.869612	0.154972	0.0691388	2.24146	0.0249963
ENSG00000023909	GCLM	-0.308267	0.138389	-2.22753	0.0259117	-0.166847	0.40038	-0.416723	0.676881	-0.293174	0.130797	-2.24145	0.0249967
ENSG00000196502	SULT1A1	-0.0975514	0.0585909	-1.66496	0.0959209	-0.396597	0.184397	-2.15078	0.0314935	-0.124975	0.0558398	-2.23809	0.0252151
ENSG00000104687	GSR	-0.132618	0.0549993	-2.41127	0.015897	0.0330883	0.171655	0.19276	0.847147	-0.117191	0.0523765	-2.23747	0.0252559
ENSG00000171747	LGALS4	-0.425166	0.192637	-2.20708	0.0273084	-0.235597	0.446887	-0.527195	0.598058	-0.395461	0.176902	-2.23549	0.0253855
ENSG00000103642	LACTB	0.177666	0.0787962	2.25476	0.0241486	0.0695238	0.260682	0.266699	0.789701	0.168613	0.0754258	2.23548	0.0253859
ENSG00000128524	ATP6V1F	0.503537	0.282887	1.78	0.0750765	1.52939	0.872307	1.75328	0.0795548	0.601158	0.26909	2.23404	0.0254805
ENSG00000127084	FGD3	-0.0888928	0.0400801	-2.21788	0.026563	-0.048514	0.145441	-0.333564	0.738708	-0.0860428	0.0386397	-2.2268	0.0259609
ENSG00000180884	ZNF792	-0.149358	0.0660681	-2.26066	0.0237801	-0.0502121	0.202799	-0.247595	0.804447	-0.139845	0.0628186	-2.22617	0.0260029
ENSG00000172380	GNG12	-0.305809	0.145078	-2.1079	0.0350399	-0.301135	0.421411	-0.714587	0.474864	-0.305313	0.137176	-2.2257	0.0260341
ENSG00000233332	AL122008.3	0.608172	0.266214	2.28452	0.0223408	0.157987	0.755108	0.209224	0.834273	0.558403	0.251068	2.22411	0.0261409
ENSG00000089597	GANAB	-0.0994579	0.0540985	-1.83846	0.0659949	-0.227971	0.155161	-1.46926	0.141763	-0.113387	0.0510826	-2.21968	0.0264404
ENSG00000196391	ZNF774	-0.334633	0.151431	-2.20981	0.0271184	-0.177208	0.559956	-0.316468	0.751648	-0.323905	0.14618	-2.2158	0.0267054
ENSG00000240291	AL450384.2	-0.12091	0.0394483	-3.06501	0.0021766	0.239304	0.114354	2.09265	0.0363804	-0.0826024	0.0372917	-2.21503	0.026758
ENSG00000106683	LIMK1	-0.385088	0.173587	-2.21842	0.0265264	0.119709	3.35264	0.0357058	0.971517	-0.383738	0.173354	-2.2136	0.0268561
ENSG00000177932	ZNF354C	-0.714521	0.351103	-2.03508	0.0418431	-0.889526	1.00471	-0.885357	0.375964	-0.733567	0.331447	-2.21322	0.0268823
ENSG00000272081	AC008972.2	-0.164353	0.0896329	-1.83362	0.06671	-0.398712	0.26789	-1.48834	0.13666	-0.187948	0.0850012	-2.21112	0.0270274
ENSG00000145020	AMT	-0.0783211	0.0364557	-2.14839	0.0316827	-0.0578693	0.105066	-0.55079	0.581778	-0.0761234	0.0344413	-2.21023	0.0270889
ENSG00000186230	ZNF749	0.0576667	0.0276747	2.08373	0.0371844	0.0600688	0.0816023	0.736116	0.46166	0.0579145	0.0262085	2.20976	0.0271219
ENSG00000145217	SLC26A1	-0.0627064	0.0332673	-1.88492	0.0594404	-0.130261	0.0986911	-1.31988	0.186874	-0.0695991	0.0315245	-2.20778	0.0272597
ENSG00000141576	RNF157	-0.0896642	0.0545215	-1.64457	0.100059	-0.328297	0.161683	-2.0305	0.0423055	-0.114029	0.0516632	-2.20717	0.0273025
ENSG00000224729	PCOLCE-AS1	0.134967	0.0611707	2.20639	0.0273565	0.0641404	0.185154	0.346417	0.72903	0.127997	0.0580829	2.20369	0.0275462
ENSG00000029153	ARNTL2	0.578864	0.266794	2.16971	0.030029	0.35964	0.77481	0.464166	0.642529	0.555627	0.252258	2.20261	0.0276219
ENSG00000099797	TECR	0.906398	0.445334	2.03532	0.0418183	1.17703	1.36595	0.861696	0.388855	0.932401	0.4234	2.20218	0.0276529
ENSG00000137804	NUSAP1	0.192253	0.0903703	2.12739	0.0333878	0.153407	0.262543	0.584313	0.55901	0.188138	0.0854498	2.20173	0.0276841
ENSG00000115756	HPCAL1	0.383641	0.231989	1.6537	0.0981886	1.38144	0.692752	1.99413	0.0461373	0.484255	0.219982	2.20134	0.0277119
ENSG00000255050	AC067930.4	0.0694802	0.0328101	2.11765	0.034205	0.0605657	0.0997768	0.607012	0.543843	0.0686103	0.0311682	2.20129	0.0277153
ENSG00000262202	AC007952.4	0.768009	0.423292	1.81437	0.0696206	2.10435	1.34501	1.56456	0.117686	0.888438	0.403768	2.20036	0.0277811
ENSG00000147813	NAPRT	0.0616935	0.0283822	2.17367	0.0297302	0.038678	0.0932341	0.414848	0.678253	0.0597415	0.027152	2.20026	0.0277883
ENSG00000137960	GIPC2	0.119181	0.0580646	2.05256	0.0401156	0.139919	0.174963	0.799707	0.423881	0.121238	0.0551091	2.19997	0.0278091
ENSG00000267796	LIN37	-0.192309	0.0825368	-2.32998	0.0198071	0.0195265	-0.260844	-0.0748591	0.940327	-0.17303	0.0786913	-2.19884	0.0278891
ENSG00000248469	AC139491.1	-0.342599	0.176913	-1.93653	0.0528026	-0.615689	0.53782	-1.14479	0.252298	-0.369263	0.168055	-2.19728	0.0280005
ENSG00000101557	USP14	-0.29773	0.131593	-2.2625	0.0236665	-0.0662522	0.387332	-0.171047	0.864186	-0.273777	0.124599	-2.19726	0.0280016
ENSG00000205903	ZNF316	0.175777	0.0807363	2.17718	0.0294673	0.0957303	0.203872	0.469561	0.638669	0.164926	0.0750645	2.19712	0.028012
ENSG00000270820	AC016727.1	-0.234228	0.127435	-1.83802	0.0660593	-0.570638	0.392861	-1.45252	0.146358	-0.266255	0.121217	-2.19651	0.0280552
ENSG00000132356	PRKAA1	-0.350348	0.140957	-2.48549	0.0129373	0.196949	0.409731	0.480679	0.630744	-0.292429	0.13329	-2.19393	0.0282408
ENSG00000168995	SIGLEC7	-0.149066	0.102611	-1.45273	0.146299	-0.835388	0.317551	-2.63072	0.00852043	-0.213953	0.0976401	-2.19124	0.0284344
ENSG00000131462	TUBG1	-0.34763	0.199349	-1.74383	0.0811883	-0.973842	0.582766	-1.67107	0.0947081	-0.41323	0.188618	-2.19083	0.0284644
ENSG00000142621	FHAD1	-0.436638	0.273027	-1.59925	0.109765	-1.89905	0.861579	-2.20415	0.0275141	-0.570091	0.260271	-2.19037	0.0284971
ENSG00000162384	CZIB	-0.0881951	0.0390424	-2.25896	0.023886	-0.0137406	0.125258	-0.109698	0.912649	-0.0816021	0.0372737	-2.18927	0.0285775
ENSG00000148384	INPP5E	-0.188893	0.0967806	-1.95176	0.0509666	-0.294922	0.280237	-1.0524	0.292615	-0.200191	0.0914789	-2.18838	0.0286417
ENSG00000130948	HSD17B3	0.194464	0.111102	1.75032	0.0800628	0.543248	0.328539	1.65353	0.098224	0.230257	0.105247	2.18778	0.0286855
ENSG00000160014	CALM3	-0.57868	0.257502	-2.24728	0.024622	-0.109975	0.843666	-0.130354	0.896286	-0.538737	0.246286	-2.18745	0.0287099
ENSG00000165138	ANKS6	0.206421	0.0907613	2.27432	0.0229465	0.0256077	0.271553	0.094301	0.92487	0.188252	0.0860805	2.18693	0.028748
ENSG00000013523	ANGEL1	-0.0626689	0.0289319	-2.16608	0.0303051	-0.0357367	0.0833303	-0.428856	0.668028	-0.0597716	0.0273315	-2.18692	0.0287487
ENSG00000139324	TMTC3	0.172305	0.0915775	1.88152	0.0599009	0.313035	0.254821	1.22845	0.219277	0.188402	0.0861812	2.18612	0.0288071
ENSG00000178381	ZFAND2A	0.0540063	0.0282496	1.91175	0.0559081	0.0945429	0.0820573	1.15216	0.249256	0.0583016	0.026711	2.18268	0.0290596
ENSG00000130758	MAP3K10	-0.0949377	0.0429502	-2.21041	0.0270766	-0.0303343	0.148534	-0.204224	0.838179	-0.0899528	0.0412599	-2.18015	0.0292464
ENSG00000135318	NT5E	-0.408272	0.203107	-2.01014	0.0444167	-0.525141	0.613611	-0.855821	0.392097	-0.419812	0.192818	-2.17724	0.0294625
ENSG00000269815	AC010463.3	-0.851033	0.417926	-2.03632	0.0417178	-0.953408	1.23397	-0.772637	0.439737	-0.861568	0.395839	-2.17656	0.0295135
ENSG00000171490	RSL1D1	0.290526	0.16864	1.72275	0.0849331	0.886668	0.513802	1.7257	0.0844015	0.348502	0.16023	2.175	0.0296298
ENSG00000184209	SNRNP35	0.437675	0.176679	2.47723	0.0132408	-0.264493	0.513533	-0.515045	0.606522	0.363358	0.167068	2.17491	0.0296371
ENSG00000266369	AC090774.2	0.0991539	0.0612051	1.62003	0.105226	0.323583	0.169311	1.91117	0.0559823	0.125092	0.0575596	2.17327	0.0297604
ENSG00000156413	FUT6	-0.271135	0.131305	-2.06492	0.0389301	-0.257401	0.380814	-0.675923	0.499089	-0.269676	0.124133	-2.17247	0.0298203
ENSG00000156232	WHAMM	-0.150358	0.0775187	-1.93964	0.0524234	-0.237856	0.227902	-1.04368	0.296635	-0.159432	0.0733895	-2.17241	0.029825
ENSG00000154188	ANGPT1	-0.630336	0.256622	-2.45628	0.0140383	0.366181	0.758194	0.482964	0.629121	-0.52791	0.243076	-2.17179	0.0298716
ENSG00000262165	AC233723.1	0.115731	0.0572804	2.02042	0.0433398	0.139795	0.173338	0.806486	0.419962	0.1181	0.0543878	2.17144	0.0298981
ENSG00000157999	ANKRD61	-0.298945	0.137232	-2.17839	0.0293767	-0.130533	0.564131	-0.231388	0.817013	-0.289536	0.133343	-2.17136	0.0299041
ENSG00000178467	P4HTM	-0.124947	0.0619575	-2.01665	0.0437317	-0.142971	0.176577	-0.80968	0.418124	-0.126923	0.058463	-2.17099	0.029932
ENSG00000141295	SCRN2	-0.0663922	0.0315834	-2.10212	0.0355424	-0.0457118	0.0770962	-0.592919	0.553236	-0.0634203	0.029226	-2.16999	0.0300075
ENSG00000173801	JUP	-1.10046	0.486444	-2.26227	0.023681	-0.253631	1.15347	-0.219886	0.82596	-0.972596	0.448216	-2.16993	0.0300123
ENSG00000145777	TSLP	-0.106614	0.0545487	-1.95447	0.0506454	-0.157812	0.159421	-0.989907	0.322219	-0.11198	0.051611	-2.16969	0.0300304
ENSG00000047315	POLR2B	-0.23166	0.144384	-1.60447	0.10861	-0.839931	0.419186	-2.00372	0.0451002	-0.296171	0.136513	-2.16954	0.0300415
ENSG00000005102	MEOX1	0.26131	0.0961643	2.71733	0.00658112	-0.35181	0.282038	-1.24739	0.212256	0.197455	0.091019	2.16938	0.0300536
ENSG00000251143	AP002490.1	0.239189	0.130608	1.83136	0.0670474	0.561325	0.404684	1.38707	0.16542	0.269578	0.124295	2.16886	0.0300932
ENSG00000256433	AC005840.2	0.0969096	0.0394205	2.45836	0.0139575	0.00511966	0.0685119	0.0747266	0.940432	0.0740795	0.0341682	2.16808	0.0301526
ENSG00000158483	FAM86C1	-0.161152	0.0927341	-1.73778	0.0822491	-0.425898	0.26628	-1.59944	0.109724	-0.189788	0.0875753	-2.16714	0.0302242
ENSG00000119973	PRLHR	-0.269385	0.11012	-2.44629	0.0144336	0.143215	0.318657	0.449434	0.653119	-0.225368	0.10408	-2.16533	0.0303627
ENSG00000121310	ECHDC2	-0.419933	0.153662	-2.73285	0.00627894	0.477511	0.41557	1.14905	0.250535	-0.31199	0.144124	-2.16473	0.0304085
ENSG00000171984	SHLD1	0.115919	0.0564415	2.05379	0.0399957	0.12215	0.179055	0.68219	0.495119	0.116482	0.0538305	2.16387	0.030474
ENSG00000169855	ROBO1	0.226112	0.121106	1.86706	0.0618934	0.420575	0.347046	1.21187	0.225562	0.247222	0.114344	2.16209	0.030611
ENSG00000151893	CACUL1	0.172442	0.0726869	2.3724	0.0176731	-0.039013	0.199328	-0.195723	0.844827	0.147624	0.0682882	2.16178	0.0306354
ENSG00000181104	F2R	-0.11318	0.0942426	-1.20095	0.229772	-0.858634	0.273059	-3.1445	0.00166371	-0.192527	0.0890859	-2.16113	0.0306851
ENSG00000125755	SYMPK	-0.112006	0.0696064	-1.60913	0.107588	-0.387389	0.199153	-1.94518	0.051753	-0.141984	0.0657086	-2.16081	0.0307097
ENSG00000164338	UTP15	0.159848	0.0677862	2.35811	0.0183682	-0.0167772	0.173286	-0.0968181	0.922871	0.136407	0.0631281	2.1608	0.0307111
ENSG00000140553	UNC45A	0.0953331	0.057748	1.65084	0.0987703	0.328534	0.174179	1.88619	0.0592699	0.118428	0.054814	2.16055	0.0307302
ENSG00000183134	PTGDR2	-0.264623	0.12539	-2.11039	0.0348245	-0.193883	0.398528	-0.486499	0.626613	-0.258251	0.11961	-2.15911	0.0308413
ENSG00000196814	MVB12B	0.146853	0.0793136	1.85154	0.0640915	0.294954	0.233745	1.26186	0.206999	0.162144	0.0751076	2.15882	0.0308642
ENSG00000174628	IQCK	-0.486876	0.262735	-1.85311	0.0638666	-0.989773	0.784147	-1.26223	0.206867	-0.537635	0.249123	-2.15811	0.0309191
ENSG00000028528	SNX1	0.205882	0.0868084	2.37169	0.017707	-0.112562	0.287969	-0.390881	0.695885	0.179355	0.0831141	2.15794	0.0309325
ENSG00000248671	ALG1L9P	-0.850744	0.48248	-1.76327	0.0778547	-2.04191	1.37314	-1.48704	0.137005	-0.981645	0.455198	-2.15652	0.031043
ENSG00000135914	HTR2B	-0.479392	0.205774	-2.3297	0.0198218	0.117292	0.627179	0.187015	0.851649	-0.421403	0.195519	-2.15531	0.0311379
ENSG00000001626	CFTR	-0.934351	0.518547	-1.80186	0.0715669	-2.12372	1.52413	-1.39339	0.163501	-1.05774	0.490913	-2.15464	0.0311899
ENSG00000136643	RPS6KC1	0.114748	0.0535229	2.1439	0.0320413	0.0734334	0.285569	0.257148	0.797065	0.113345	0.0526069	2.15457	0.0311951
ENSG00000232283	HSD17B3-AS1	0.738407	0.449224	1.64374	0.10023	2.50619	1.338	1.87309	0.0610562	0.91749	0.425862	2.15443	0.0312065
ENSG00000153993	SEMA3D	-0.228189	0.105117	-2.17081	0.0299459	0.0213929	0.917322	0.023321	0.981394	-0.224954	0.104434	-2.15404	0.0312373
ENSG00000159199	ATP5MC1	-0.153439	0.0957893	-1.60183	0.109192	-0.579946	0.288837	-2.00787	0.0446574	-0.1957	0.0909199	-2.15244	0.0313627
ENSG00000278765	AC004477.3	-0.149824	0.0739169	-2.02693	0.0426701	-0.160277	0.222288	-0.72103	0.470891	-0.150865	0.0701407	-2.15089	0.031485
ENSG00000147654	EBAG9	-0.508484	0.25136	-2.02293	0.0430802	-0.542788	0.746374	-0.727233	0.467083	-0.511978	0.238214	-2.14924	0.0316155
ENSG00000156042	CFAP70	-0.0886494	0.0471239	-1.8812	0.0599449	-0.157844	0.138633	-1.13857	0.254881	-0.0958163	0.0446167	-2.14754	0.0317501
ENSG00000091436	MAP3K20	0.113083	0.0651693	1.73522	0.0827021	0.279736	0.183129	1.52753	0.126628	0.131816	0.0613974	2.14692	0.0317994
ENSG00000119969	HELLS	0.175609	0.0770242	2.27992	0.0226123	-0.0120753	0.230729	-0.0523353	0.958261	0.15679	0.0730607	2.14603	0.0318707
ENSG00000261625	AP003071.4	0.115431	0.0478442	2.41264	0.0158374	-0.0622138	0.141742	-0.438923	0.660718	0.0972609	0.0453314	2.14555	0.0319087
ENSG00000237212	AL449403.1	-0.188779	0.0779127	-2.42296	0.0153945	0.067564	0.203996	0.331202	0.740492	-0.156146	0.0727847	-2.14532	0.0319273
ENSG00000138759	FRAS1	0.377356	0.16252	2.32191	0.0202379	-0.157262	0.545991	-0.288031	0.773323	0.333843	0.155766	2.14324	0.0320939
ENSG00000161243	FBXO27	0.185856	0.104017	1.78678	0.0739725	0.427609	0.306296	1.39606	0.162696	0.210854	0.0984928	2.1408	0.0322898
ENSG00000134755	DSC2	-0.122807	0.060938	-2.01528	0.0438749	-0.121876	0.168891	-0.721624	0.470526	-0.1227	0.0573209	-2.14058	0.0323079
ENSG00000005108	THSD7A	0.296765	0.159074	1.86558	0.0620995	0.521761	0.454289	1.14852	0.250752	0.321339	0.150135	2.14033	0.0323282
ENSG00000173327	MAP3K11	0.0644351	0.0392126	1.64323	0.100336	0.211439	0.116029	1.82229	0.0684109	0.0795038	0.0371485	2.14016	0.0323416
ENSG00000166669	ATF7IP2	-0.0765182	0.0478625	-1.59871	0.109885	-0.256121	0.135519	-1.88992	0.0587682	-0.0964364	0.0451305	-2.13684	0.0326114
ENSG00000244952	AC123768.2	-0.345861	0.225619	-1.53294	0.12529	-1.4333	0.669759	-2.14002	0.0323529	-0.456686	0.213813	-2.13591	0.0326867
ENSG00000110057	UNC93B1	-0.951151	0.402219	-2.36476	0.0180418	0.401099	1.19654	0.335216	0.737462	-0.813863	0.381255	-2.1347	0.0327859
ENSG00000123552	USP45	-0.181225	0.0910449	-1.9905	0.0465355	-0.227236	0.289718	-0.784334	0.432844	-0.185361	0.0868571	-2.13409	0.0328356
ENSG00000237943	PRKCQ-AS1	-0.792302	0.35996	-2.20108	0.0277303	-0.170249	1.03309	-0.164795	0.869105	-0.724958	0.339918	-2.13275	0.0329455
ENSG00000137806	NDUFAF1	0.0694465	0.0332452	2.08892	0.0367152	0.0455076	0.0921166	0.494021	0.621291	0.0666877	0.031271	2.13258	0.0329596
ENSG00000213614	HEXA	-0.228291	0.104246	-2.18993	0.028529	-0.0480572	0.328818	-0.146151	0.883802	-0.211831	0.0993714	-2.13171	0.0330311
ENSG00000166582	CENPV	0.0834876	0.0425848	1.9605	0.0499373	0.105795	0.124011	0.85311	0.393598	0.0858406	0.0402763	2.13129	0.0330649
ENSG00000105287	PRKD2	-0.0904326	0.04726	-1.91351	0.0556825	-0.126898	0.130282	-0.974029	0.330042	-0.0946731	0.0444272	-2.13097	0.0330917
ENSG00000172803	SNX32	0.0689461	0.0286948	2.40274	0.0162728	-0.0421989	0.0865608	-0.487506	0.6259	0.0579415	0.0272372	2.12729	0.0333959
ENSG00000111639	MRPL51	0.461914	0.180041	2.5656	0.0102996	-0.497906	0.528625	-0.941889	0.34625	0.36215	0.170428	2.12495	0.0335909
ENSG00000165630	PRPF18	-0.263538	0.132571	-1.98789	0.0468236	-0.231929	0.306567	-0.756536	0.449328	-0.258558	0.121681	-2.12488	0.0335968
ENSG00000204219	TCEA3	0.172473	0.0867321	1.98858	0.0467481	0.184439	0.246406	0.748514	0.45415	0.173792	0.081812	2.12429	0.0336459
ENSG00000215246	AC116351.1	0.303474	0.156123	1.94381	0.0519189	0.373154	0.429319	0.869175	0.384751	0.311612	0.146723	2.12381	0.0336858
ENSG00000100473	COCH	-0.162624	0.0818754	-1.98623	0.0470074	-0.182127	0.241084	-0.755452	0.449978	-0.164641	0.0775265	-2.12367	0.033698
ENSG00000175265	GOLGA8A	0.202864	0.0764536	2.65343	0.0079679	-0.301595	0.234169	-1.28794	0.197767	0.154271	0.0726781	2.12266	0.0337824
ENSG00000108883	EFTUD2	-0.931316	0.426166	-2.18534	0.0288642	0.114196	1.94309	0.0587704	0.953135	-0.883332	0.416272	-2.12201	0.0338371
ENSG00000247373	TMED2-DT	0.371642	0.172683	2.15217	0.0313842	0.0922098	0.687482	0.134127	0.893302	0.355059	0.16748	2.12	0.0340059
ENSG00000141574	SECTM1	1.09982	0.572923	1.91967	0.0548995	1.6043	1.70778	0.939406	0.347522	1.15086	0.543172	2.11877	0.0341099
ENSG00000122882	ECD	-0.383533	0.230567	-1.66343	0.0962266	-1.1054	0.663142	-1.66691	0.0955318	-0.461386	0.217779	-2.11859	0.0341249
ENSG00000115355	CCDC88A	0.336244	0.179366	1.87463	0.0608436	0.586402	0.543511	1.07892	0.280626	0.360813	0.17033	2.11832	0.0341483
ENSG00000143869	GDF7	0.182799	0.105742	1.72874	0.083856	0.481129	0.317815	1.51386	0.13006	0.212533	0.100334	2.11825	0.0341535
ENSG00000173726	TOMM20	0.230319	0.116363	1.97932	0.04778	0.234084	0.310273	0.754445	0.450582	0.230783	0.108953	2.1182	0.0341583
ENSG00000274386	TMEM269	-0.924626	0.491558	-1.88101	0.0599705	-1.53285	1.46364	-1.04728	0.29497	-0.986275	0.465981	-2.11656	0.0342974
ENSG00000136878	USP20	-0.155587	0.0758136	-2.05223	0.0401474	-0.120078	0.222793	-0.538967	0.589909	-0.151902	0.071772	-2.11645	0.0343065
ENSG00000145002	FAM86B2	-1.07978	0.442819	-2.43842	0.0147517	0.571586	1.18463	0.482503	0.629448	-0.877321	0.414787	-2.11511	0.0344202
ENSG00000144730	IL17RD	-0.0654134	0.0551969	-1.18509	0.235981	-0.501827	0.16255	-3.08722	0.00202039	-0.110532	0.0522658	-2.11481	0.0344458
ENSG00000183484	GPR132	0.253907	0.150202	1.69043	0.0909453	0.725253	0.449478	1.61355	0.106626	0.301254	0.142459	2.11468	0.034457
ENSG00000187642	PERM1	4.66871	9.62724	0.484947	0.627714	-0.731407	0.343511	-2.12921	0.0332366	-0.724541	0.343292	-2.11057	0.0348096
ENSG00000160214	RRP1	-0.468932	0.249582	-1.87887	0.0602625	-0.756763	0.734797	-1.02989	0.30306	-0.498704	0.236322	-2.11027	0.0348347
ENSG00000090615	GOLGA3	0.104007	0.0584949	1.77806	0.0753948	0.218638	0.167213	1.30754	0.191029	0.116506	0.055214	2.11008	0.0348518
ENSG00000176142	TMEM39A	-0.385447	0.19547	-1.9719	0.048621	-0.433546	0.576478	-0.75206	0.452015	-0.390407	0.185117	-2.10897	0.0349474
ENSG00000242950	ERVW-1	0.516394	0.243376	2.1218	0.0338548	0.215799	0.796946	0.270783	0.786558	0.490752	0.232764	2.10837	0.0349992
ENSG00000114902	SPCS1	0.489822	0.372757	1.31405	0.188829	2.86302	1.07922	2.65286	0.00798124	0.742764	0.352333	2.10813	0.0350195
ENSG00000105953	OGDH	-0.394492	0.16046	-2.45852	0.0139513	0.301752	0.461149	0.654348	0.512888	-0.3193	0.151547	-2.10693	0.0351238
ENSG00000182134	TDRKH	-0.0958313	0.0527607	-1.81634	0.0693186	-0.19021	0.157272	-1.20944	0.226495	-0.105379	0.050021	-2.10669	0.0351448
ENSG00000139133	ALG10	0.538345	0.255111	2.11024	0.0348379	0.251004	0.752169	0.333706	0.738601	0.508701	0.241593	2.10561	0.0352385
ENSG00000132383	RPA1	-0.12222	0.0519274	-2.35367	0.0185893	0.0024829	0.106479	0.0233182	0.981396	-0.0982601	0.046673	-2.10529	0.0352664
ENSG00000175592	FOSL1	-0.472484	0.266599	-1.77227	0.0763502	-1.04213	0.788892	-1.32101	0.186499	-0.530872	0.252567	-2.10191	0.0355612
ENSG00000146425	DYNLT1	0.13916	0.0818534	1.70011	0.0891093	0.374208	0.243995	1.53367	0.125111	0.162937	0.077603	2.09962	0.0357624
ENSG00000259495	AC016705.2	-0.135024	0.0653136	-2.06732	0.0387038	-0.0813323	0.174345	-0.466502	0.640856	-0.128416	0.0611626	-2.09959	0.035765
ENSG00000111785	RIC8B	-0.829985	0.415909	-1.99559	0.0459783	-0.805025	1.23417	-0.652283	0.514219	-0.82744	0.394131	-2.0994	0.0357814
ENSG00000128654	MTX2	0.324999	0.192292	1.69013	0.091003	0.986152	0.609125	1.61896	0.105455	0.384917	0.183372	2.0991	0.0358079
ENSG00000268240	AC123912.2	0.262063	0.13317	1.96789	0.0490806	0.345345	0.460552	0.749849	0.453346	0.268489	0.127929	2.09874	0.0358402
ENSG00000125618	PAX8	0.172834	0.0888804	1.94457	0.0518271	0.234685	0.28771	0.8157	0.414672	0.178222	0.0849206	2.09869	0.0358438
ENSG00000151332	MBIP	-0.430108	0.170759	-2.5188	0.0117754	0.324584	0.449538	0.722038	0.470271	-0.334945	0.15963	-2.09826	0.0358826
ENSG00000167635	ZNF146	1.11352	0.698178	1.59489	0.110737	3.78862	2.0691	1.83104	0.0670939	1.38697	0.661533	2.0966	0.0360291
ENSG00000140320	BAHD1	-0.104324	0.0386487	-2.69928	0.00694897	0.175424	0.117254	1.49611	0.134626	-0.0769086	0.0367061	-2.09525	0.0361485
ENSG00000126464	PRR12	0.11029	0.0435441	2.53283	0.0113145	-0.110619	0.124046	-0.891755	0.372524	0.0860551	0.0410863	2.0945	0.0362156
ENSG00000243224	AC006252.1	-0.165038	0.120285	-1.37206	0.170045	-0.863022	0.351497	-2.45527	0.0140778	-0.238208	0.113806	-2.09311	0.0363396
ENSG00000132405	TBC1D14	-0.393541	0.20104	-1.95752	0.0502859	-0.41995	0.567502	-0.739998	0.459301	-0.396486	0.189501	-2.09227	0.0364148
ENSG00000177853	ZNF518A	0.178833	0.0964607	1.85394	0.0637471	0.305214	0.289633	1.0538	0.291976	0.191451	0.0915186	2.09194	0.036444
ENSG00000004487	KDM1A	-0.323418	0.222844	-1.45132	0.14669	-1.22574	0.590297	-2.07648	0.0378498	-0.435972	0.208482	-2.09117	0.0365131
ENSG00000141497	ZMYND15	-0.185168	0.0925477	-2.00078	0.0454159	-0.181975	0.299683	-0.607226	0.543701	-0.18489	0.0884271	-2.09087	0.0365395
ENSG00000130957	FBP2	-0.218757	0.130157	-1.68071	0.092819	-0.510095	0.346841	-1.47069	0.141375	-0.25472	0.121859	-2.09028	0.036593
ENSG00000233184	AC093157.1	0.181488	0.0767578	2.36442	0.0180581	-0.0287652	0.1712	-0.168021	0.866567	0.146297	0.0700402	2.08876	0.0367295
ENSG00000176022	B3GALT6	0.131975	0.0613036	2.15282	0.031333	0.0180004	0.204649	0.0879572	0.929911	0.12259	0.0587254	2.08752	0.0368413
ENSG00000144535	DIS3L2	1.02811	0.534242	1.92442	0.0543019	1.29262	1.57037	0.823135	0.410431	1.05555	0.505775	2.08699	0.0368893
ENSG00000118961	LDAH	0.069197	0.0344467	2.00881	0.044557	0.0573936	0.100012	0.573867	0.566058	0.0679453	0.032569	2.08619	0.0369611
ENSG00000139190	VAMP1	-0.125392	0.0476831	-2.62969	0.00854632	0.173593	0.139539	1.24405	0.213481	-0.0941292	0.0451214	-2.08613	0.0369666
ENSG00000169925	BRD3	-0.191578	0.155332	-1.23335	0.217445	-1.31446	0.459035	-2.86353	0.0041895	-0.306945	0.147136	-2.08613	0.0369667
ENSG00000172239	PAIP1	-1.04807	0.48236	-2.1728	0.0297952	-0.128166	1.41026	-0.0908809	0.927587	-0.951726	0.456402	-2.08528	0.0370437
ENSG00000107518	ATRNL1	-0.794594	0.409374	-1.941	0.0522585	-0.934872	1.21965	-0.766508	0.443374	-0.808798	0.388096	-2.08402	0.0371588
ENSG00000259370	AC103740.1	-0.0355519	0.0263302	-1.35023	0.176942	-0.191724	0.0770007	-2.48991	0.0127777	-0.0519012	0.0249139	-2.08322	0.037231
ENSG00000135931	ARMC9	-0.168114	0.073173	-2.29748	0.0215912	0.0646036	0.217196	0.297444	0.766127	-0.144393	0.0693435	-2.08228	0.0373169
ENSG00000231964	AL731567.1	-0.298729	0.153474	-1.94644	0.0516019	-0.338994	0.455486	-0.744247	0.456727	-0.302834	0.14544	-2.08219	0.0373251
ENSG00000140527	WDR93	-0.115936	0.0677931	-1.71014	0.0872392	-0.296367	0.203792	-1.45426	0.145875	-0.133913	0.0643272	-2.08175	0.0373652
ENSG00000254470	AP5B1	-0.175519	0.0969617	-1.81018	0.0702674	-0.336853	0.292451	-1.15183	0.249393	-0.191497	0.0920351	-2.08069	0.0374622
ENSG00000162383	SLC1A7	0.16687	0.0902099	1.8498	0.0643424	0.340101	0.312053	1.08988	0.275765	0.180231	0.0866614	2.07971	0.037552
ENSG00000267270	PARD6G-AS1	0.159402	0.101255	1.57427	0.115425	0.592494	0.313948	1.88724	0.0591284	0.200208	0.0963666	2.07756	0.0377497
ENSG00000234284	ZNF879	0.252361	0.104324	2.41901	0.0155629	-0.00474529	0.179139	-0.0264895	0.978867	0.187247	0.090151	2.07704	0.0377981
ENSG00000014914	MTMR11	0.128679	0.068677	1.87368	0.0609746	0.166885	0.18193	0.917301	0.358985	0.133444	0.0642515	2.0769	0.0378107
ENSG00000253741	LNCOC1	0.147299	0.0582406	2.52915	0.0114338	-0.172126	0.172193	-0.99961	0.317499	0.114509	0.0551704	2.07555	0.0379355
ENSG00000088876	ZNF343	0.188833	0.12574	1.50177	0.133156	0.751085	0.37022	2.02875	0.0424834	0.246983	0.11906	2.07443	0.0380394
ENSG00000090372	STRN4	-0.137771	0.0571554	-2.41047	0.0159319	0.114914	0.171352	0.67063	0.502456	-0.112473	0.0542187	-2.07442	0.0380401
ENSG00000143398	PIP5K1A	0.220099	0.125338	1.75604	0.0790815	0.514851	0.392003	1.31338	0.189054	0.247437	0.119384	2.07261	0.0382083
ENSG00000261269	AC093278.2	0.258992	0.113712	2.27761	0.0227499	-0.0916382	0.337254	-0.271718	0.785838	0.2232	0.107752	2.07142	0.0383197
ENSG00000213463	SYNJ2BP	0.152349	0.0802217	1.89909	0.0575521	0.199456	0.235279	0.84774	0.396583	0.157255	0.0759294	2.07107	0.0383527
ENSG00000138399	FASTKD1	-0.0893494	0.0489956	-1.82362	0.0682096	-0.163199	0.150417	-1.08498	0.277932	-0.0964333	0.0465865	-2.06998	0.0384538
ENSG00000117335	CD46	-0.175734	0.0812985	-2.16159	0.0306497	-0.00728379	-0.256324	0.0284164	0.97733	-0.160337	0.0774941	-2.06903	0.0385435
ENSG00000171219	CDC42BPG	-0.184242	0.115146	-1.60007	0.109584	-0.588035	0.340745	-1.72573	0.0843955	-0.225626	0.109086	-2.06833	0.0386088
ENSG00000112936	C7	0.473634	0.230107	2.05832	0.0395592	0.251521	0.683698	0.367883	0.71296	0.451034	0.218086	2.06815	0.0386263
ENSG00000117122	MFAP2	0.0998654	0.0588232	1.69772	0.0895602	0.230987	0.165415	1.39641	0.16259	0.114585	0.0554231	2.06747	0.0386901
ENSG00000198890	PRMT6	-0.0926108	0.0459461	-2.01564	0.0438375	-0.0663775	0.13397	-0.495464	0.620272	-0.08985	0.0434612	-2.06736	0.0387
ENSG00000165943	MOAP1	-0.22488	0.163917	-1.37191	0.17009	-1.07491	0.463324	-2.32	0.0203411	-0.319437	0.154531	-2.06714	0.0387209
ENSG00000160325	CACFD1	0.0989421	0.0512865	1.9292	0.0537055	0.0982849	0.13254	0.741549	0.458361	0.0988565	0.0478305	2.06681	0.0387521
ENSG00000116171	SCP2	-0.183322	0.0888829	-2.06251	0.0391596	-0.101082	0.471498	-0.214386	0.830246	-0.180499	0.0873445	-2.06652	0.0387792
ENSG00000125871	MGME1	0.0978149	0.0487501	2.00645	0.0448078	0.0832532	0.165966	0.501629	0.615929	0.0966583	0.046774	2.0665	0.0387817
ENSG00000103148	NPRL3	-0.0596345	0.0302722	-1.96994	0.0488453	-0.0545667	0.0873441	-0.624733	0.532147	-0.059091	0.028603	-2.0659	0.0388378
ENSG00000145919	BOD1	0.136133	0.0553403	2.45992	0.0138968	-0.158442	0.173341	-0.914044	0.360694	0.108886	0.0527188	2.0654	0.0388851
ENSG00000185437	SH3BGR	-0.0988599	0.0426678	-2.31697	0.0205055	0.0494942	0.125076	0.395714	0.692316	-0.0833951	0.0403827	-2.06512	0.0389117
ENSG00000168032	ENTPD3	0.230274	0.124948	1.84296	0.0653351	0.368992	0.371305	0.99377	0.320335	0.244385	0.118423	2.06366	0.0390498
ENSG00000095637	SORBS1	0.162299	0.0772775	2.10021	0.0357099	-0.0629649	0.539273	-0.116759	0.907051	0.157767	0.0764961	2.06242	0.0391682
ENSG00000203875	SNHG5	0.0432969	0.0215681	2.00746	0.0447011	0.0351904	0.0726896	0.484119	0.628302	0.042641	0.0206771	2.06224	0.0391852
ENSG00000196405	EVL	-0.204538	0.105136	-1.94546	0.0517199	-0.218996	0.320671	-0.682931	0.494651	-0.205941	0.0999037	-2.0614	0.039265
ENSG00000134775	FHOD3	0.117813	0.0728656	1.61686	0.105909	0.465014	0.253389	1.83518	0.0664795	0.144331	0.0700277	2.06106	0.0392972
ENSG00000196357	ZNF565	-0.616153	0.304737	-2.02192	0.043185	-0.407294	0.897766	-0.453675	0.650063	-0.594575	0.288566	-2.06044	0.039356
ENSG00000105136	ZNF419	-0.176423	0.0938847	-1.87915	0.0602243	-0.239218	0.274641	-0.871023	0.383742	-0.182993	0.0888374	-2.05987	0.0394109
ENSG00000148248	SURF4	0.707871	0.353163	2.00438	0.0450297	0.517748	1.02877	0.503271	0.614774	0.687828	0.334029	2.05919	0.0394762
ENSG00000117385	P3H1	-0.648766	0.302164	-2.14706	0.0317883	-0.0755743	0.87639	-0.0862336	0.931281	-0.587867	0.285662	-2.05791	0.0395986
ENSG00000135245	HILPDA	-1.00318	0.522634	-1.91947	0.0549244	-1.14771	1.53711	-0.746669	0.455263	-1.01816	0.494814	-2.05766	0.0396227
ENSG00000205212	CCDC144NL	0.086534	0.0560513	1.54384	0.122628	0.277786	0.155608	1.78517	0.0742341	0.108499	0.0527344	2.05746	0.0396418
ENSG00000168653	NDUFS5	0.047728	0.0266765	1.78914	0.073593	0.0890294	0.0790606	1.12609	0.260127	0.0519496	0.0252764	2.05526	0.0398543
ENSG00000120699	EXOSC8	0.1891	0.156625	1.20734	0.227301	1.45964	0.490648	2.97493	0.00293053	0.306597	0.149207	2.05484	0.0398942
ENSG00000213062	Z99572.1	-0.312247	0.139803	-2.23348	0.0255173	0.102778	0.434148	0.236735	0.812863	-0.273254	0.133074	-2.05341	0.0400329
ENSG00000188895	MSL1	-0.0812291	0.0384458	-2.11282	0.0346162	-0.0204581	0.107118	-0.190987	0.848536	-0.0742941	0.0361857	-2.05313	0.0400597
ENSG00000275198	AL512791.2	-0.178385	0.0781019	-2.28401	0.0223709	-0.0050817	0.15426	-0.0329424	0.973721	-0.143025	0.06968	-2.0526	0.0401114
ENSG00000109205	ODAM	0.206498	0.104855	1.96936	0.0489117	0.1492	0.241823	0.616978	0.537249	0.19743	0.0962012	2.05226	0.0401441
ENSG00000136122	BORA	-0.812783	0.420457	-1.9331	0.0532245	-0.827375	1.20521	-0.686501	0.492397	-0.814366	0.396992	-2.05134	0.0402335
ENSG00000118939	UCHL3	0.143128	0.0765311	1.8702	0.0614562	0.179325	0.208966	0.858154	0.390808	0.147409	0.0718632	2.05125	0.0402429
ENSG00000198502	HLA-DRB5	-0.559197	0.315081	-1.77477	0.0759358	-0.381221	0.347876	-1.09585	0.273144	-0.478992	0.233532	-2.05108	0.0402596
ENSG00000174032	SLC25A30	-0.0877008	0.131221	-0.668343	0.503915	-1.29901	0.333172	-3.8989	9.6629e-05	-0.250367	0.122093	-2.05063	0.0403033
ENSG00000077420	APBB1IP	0.185353	0.0847796	2.18629	0.0287942	-0.00460856	0.235	-0.0196109	0.984354	0.163477	0.0797486	2.0499	0.0403743
ENSG00000172244	C5orf34	-0.281199	0.132447	-2.12311	0.0337449	-0.0481107	0.388816	-0.123736	0.901524	-0.256965	0.125373	-2.0496	0.040403
ENSG00000263235	AC006111.2	-0.201717	0.0894946	-2.25396	0.0241987	0.0694992	0.263068	0.264187	0.791636	-0.173584	0.084726	-2.04877	0.0404843
ENSG00000144036	EXOC6B	0.215903	0.0984106	2.1939	0.0282425	-0.0404293	0.304401	-0.132816	0.894339	0.191647	0.0936388	2.04666	0.0406911
ENSG00000178226	PRSS36	-0.156279	0.0804592	-1.94233	0.0520968	-0.148602	0.230993	-0.643318	0.520018	-0.155448	0.0759819	-2.04586	0.0407704
ENSG00000277200	AC005696.4	0.0688234	0.0452064	1.52243	0.127902	0.243402	0.131106	1.85652	0.0633789	0.0873738	0.0427371	2.04445	0.0409094
ENSG00000227695	DNMBP-AS1	-0.251326	0.13605	-1.84731	0.0647026	-0.344047	0.38152	-0.901779	0.367174	-0.261787	0.128146	-2.04288	0.0410645
ENSG00000182636	NDN	-0.204611	0.104129	-1.96497	0.0494172	-0.172102	0.304883	-0.564486	0.572423	-0.201215	0.0985403	-2.04196	0.0411558
ENSG00000165309	ARMC3	-0.199803	0.105533	-1.89328	0.0583204	-0.242551	0.313382	-0.773979	0.438943	-0.204157	0.100014	-2.04129	0.0412224
ENSG00000272391	POM121C	0.153868	0.0816883	1.8836	0.0596192	0.188599	0.236232	0.798363	0.42466	0.157577	0.0772028	2.04108	0.0412425
ENSG00000114904	NEK4	-0.0760416	0.0639741	-1.18863	0.234585	-0.535472	0.188244	-2.84457	0.00444717	-0.12361	0.0605718	-2.04072	0.0412785
ENSG00000161265	U2AF1L4	-0.0455191	0.0245718	-1.85249	0.0639551	-0.0664089	0.0742176	-0.894787	0.370901	-0.0475827	0.0233266	-2.03985	0.0413656
ENSG00000148655	LRMDA	-0.0875299	0.0520581	-1.68139	0.0926873	-0.206394	0.150405	-1.37225	0.169985	-0.100246	0.0491947	-2.03774	0.0415755
ENSG00000163743	RCHY1	0.369086	0.160144	2.30471	0.0211828	-0.228102	0.481322	-0.473907	0.635566	0.309566	0.151954	2.03723	0.041627
ENSG00000138286	FAM149B1	0.12119	0.0794132	1.52607	0.126992	0.371275	0.21379	1.73663	0.0824523	0.151513	0.0744434	2.03528	0.0418231
ENSG00000164209	SLC25A46	-0.142911	0.0747204	-1.91261	0.0557982	-0.156586	0.224763	-0.696671	0.486009	-0.144272	0.070905	-2.03472	0.041879
ENSG00000137825	ITPKA	1.01072	0.471484	2.14369	0.0320577	0.0165354	1.39403	0.0118616	0.990536	0.908664	0.44663	2.03449	0.0419023
ENSG00000171236	LRG1	-0.277926	0.134323	-2.06908	0.0385383	-0.00298056	0.714688	-0.00417044	0.996672	-0.268545	0.132012	-2.03425	0.0419264
ENSG00000075413	MARK3	-0.223157	0.0943065	-2.3663	0.0179671	0.177925	0.277296	0.641643	0.521105	-0.181576	0.0892843	-2.03368	0.0419835
ENSG00000140400	MAN2C1	-0.042178	0.0244738	-1.72339	0.084818	-0.0984617	0.0765	-1.28708	0.198066	-0.0474037	0.02331	-2.03362	0.0419901
ENSG00000280165	PCDH20	0.216629	0.121966	1.77615	0.0757089	0.393845	0.36211	1.08764	0.276754	0.234685	0.115585	2.03041	0.0423154
ENSG00000183628	DGCR6	-0.0861094	0.048992	-1.75762	0.0788119	-0.139854	0.128596	-1.08755	0.276794	-0.0929214	0.0457821	-2.02965	0.0423925
ENSG00000151490	PTPRO	-0.621317	0.33364	-1.86224	0.0625696	-0.824081	0.992872	-0.829997	0.40654	-0.64189	0.316261	-2.02962	0.0423954
ENSG00000169116	PARM1	0.636372	0.308735	2.06122	0.0392819	0.127672	1.32523	0.0963395	0.923251	0.610184	0.300684	2.02932	0.0424253
ENSG00000277662	AL354696.1	0.15065	0.0541401	2.7826	0.00539258	-0.305472	0.160597	-1.90211	0.0571573	0.104102	0.0513033	2.02916	0.0424423
ENSG00000164509	IL31RA	-0.25192	0.136556	-1.84481	0.0650658	-0.32244	0.373863	-0.862455	0.388437	-0.260221	0.128268	-2.02873	0.0424858
ENSG00000164172	MOCS2	0.272636	0.130188	2.09417	0.0362452	0.0579972	0.370675	0.156464	0.875667	0.249066	0.122832	2.02769	0.0425917
ENSG00000185909	KLHDC8B	0.790876	0.404318	1.95607	0.0504567	0.633696	1.15494	0.548682	0.583224	0.773716	0.38161	2.0275	0.042611
ENSG00000276533	AC018926.2	0.148328	0.0691099	2.14626	0.0318519	-0.0342275	0.244238	-0.14014	0.888549	0.134795	0.0664989	2.02702	0.04266
ENSG00000165985	C1QL3	0.0377823	0.0239753	1.57588	0.115052	0.113111	0.069003	1.63921	0.101169	0.0458967	0.0226472	2.02659	0.0427043
ENSG00000134996	OSTF1	-0.157538	0.0960427	-1.64029	0.100945	-0.405371	0.278724	-1.45438	0.145841	-0.183841	0.0908031	-2.02461	0.0429072
ENSG00000277050	AL122125.1	0.240849	0.184809	1.30323	0.192495	1.39853	0.558873	2.50241	0.012335	0.354963	0.175464	2.023	0.0430735
ENSG00000272275	AC092687.3	-0.0968967	0.0576028	-1.68215	0.092539	-0.224547	0.168621	-1.33166	0.182971	-0.110236	0.0545099	-2.02232	0.0431434
ENSG00000105852	PON3	0.291884	0.162772	1.79321	0.0729398	0.512117	0.501395	1.02139	0.307072	0.312881	0.154818	2.02096	0.0432838
ENSG00000177034	MTX3	-0.226479	0.110926	-2.04171	0.0411803	-0.0643567	0.47513	-0.135451	0.892256	-0.218099	0.108021	-2.01904	0.0434832
ENSG00000235863	B3GALT4	-0.235525	0.104908	-2.24506	0.0247644	0.0976572	0.30495	0.32024	0.748786	-0.200266	0.0992021	-2.01877	0.0435111
ENSG00000171634	BPTF	-0.731408	0.354134	-2.06534	0.0388906	-0.206292	1.03354	-0.199597	0.841796	-0.676235	0.335014	-2.01853	0.0435361
ENSG00000235162	C12orf75	-0.10029	0.050433	-1.98858	0.0467475	-0.0630002	0.156313	-0.403039	0.68692	-0.0967743	0.0479967	-2.01627	0.0437716
ENSG00000145685	LHFPL2	0.0193831	6217.88	3.11732e-06	0.999998	-2.39086	1.1859	-2.01606	0.0437934	-2.39086	1.1859	-2.01606	0.0437934
ENSG00000079246	XRCC5	0.142843	0.0784936	1.81981	0.0687882	0.200378	0.222323	0.901294	0.367432	0.14922	0.0740159	2.01606	0.0437941
ENSG00000148426	PROSER2	0.9012	0.551714	1.63345	0.102374	2.437	1.65449	1.47296	0.140762	1.05489	0.523382	2.01552	0.0438498
ENSG00000267439	AD000671.3	-0.818703	0.371944	-2.20115	0.0277255	0.232278	1.09301	0.212513	0.831707	-0.70963	0.352114	-2.01534	0.0438691
ENSG00000105329	TGFB1	-0.151393	0.0813114	-1.86189	0.0626186	-0.185388	0.237766	-0.779707	0.435564	-0.154952	0.0769369	-2.01402	0.0440075
ENSG00000164331	ANKRA2	0.178636	0.0874413	2.04293	0.0410596	0.0423463	0.357225	0.118542	0.905638	0.170932	0.0849338	2.01253	0.0441642
ENSG00000175806	MSRA	0.159368	0.0712185	2.23774	0.0252383	-0.0656265	0.206818	-0.317315	0.751005	0.135517	0.0673378	2.01249	0.0441683
ENSG00000086300	SNX10	-0.186636	0.0871508	-2.14153	0.0322312	-0.0280802	0.193612	-0.145034	0.884684	-0.159922	0.0794707	-2.01234	0.0441837
ENSG00000130193	THEM6	0.120124	0.0467337	2.57039	0.0101585	-0.180825	0.137635	-1.3138	0.188913	0.0890133	0.0442523	2.0115	0.0442732
ENSG00000119318	RAD23B	-0.409956	0.242525	-1.69036	0.0909585	-0.921048	0.718762	-1.28144	0.20004	-0.462197	0.229796	-2.01133	0.0442902
ENSG00000184009	ACTG1	0.29988	0.142962	2.09763	0.0359383	0.012744	0.457742	0.027841	0.977789	0.274361	0.136461	2.01054	0.0443736
ENSG00000108405	P2RX1	-0.29877	0.13443	-2.2225	0.0262497	0.134539	0.409001	0.328946	0.742196	-0.256524	0.127709	-2.00866	0.0445728
ENSG00000071626	DAZAP1	-0.389471	0.16927	-2.30089	0.021398	0.266768	0.499802	0.533747	0.593516	-0.321945	0.160325	-2.00808	0.0446345
ENSG00000140044	JDP2	0.197412	0.111212	1.7751	0.0758807	0.337529	0.330628	1.02087	0.307316	0.211654	0.105408	2.00794	0.0446495
ENSG00000160216	AGPAT3	0.10044	0.0672159	1.49429	0.135101	0.368248	0.198994	1.85055	0.0642344	0.127866	0.0636812	2.00791	0.0446528
ENSG00000270571	AC007681.1	0.13274	0.0707808	1.87537	0.0607419	0.143351	0.199348	0.719096	0.472082	0.133928	0.0667011	2.00788	0.0446557
ENSG00000154265	ABCA5	0.0762152	0.0440902	1.72862	0.0838771	0.147502	0.128713	1.14597	0.251807	0.0837014	0.0417109	2.0067	0.0447814
ENSG00000106018	VIPR2	-0.0658734	0.0326296	-2.01882	0.0435055	-0.028163	0.0979508	-0.287522	0.773713	-0.0621066	0.0309571	-2.00622	0.0448331
ENSG00000198952	SMG5	0.176919	0.0712852	2.48185	0.0130701	-0.224493	0.209792	-1.07008	0.284586	0.135371	0.0674952	2.00563	0.0448954
ENSG00000152670	DDX4	-0.172805	0.0924459	-1.86926	0.0615871	-0.185922	0.255989	-0.726289	0.467662	-0.174318	0.0869498	-2.00482	0.0449826
ENSG00000231419	LINC00689	-0.201295	0.101653	-1.98021	0.04768	-0.12279	0.312228	-0.39327	0.69412	-0.193771	0.0966594	-2.00468	0.0449976
ENSG00000117266	CDK18	0.800814	0.408097	1.96231	0.0497261	0.554469	1.2292	0.45108	0.651932	0.776356	0.387309	2.00449	0.045018
ENSG00000008130	NADK	-0.173505	0.102451	-1.69355	0.090351	-0.285155	0.248008	-1.14978	0.250234	-0.189781	0.0946896	-2.00424	0.0450443
ENSG00000204514	ZNF814	-0.126816	0.0673385	-1.88327	0.0596641	-0.132939	0.19449	-0.683528	0.494273	-0.127472	0.0636324	-2.00325	0.0451501
ENSG00000170515	PA2G4	-0.283498	0.124624	-2.27482	0.0229167	0.109502	0.32476	0.33718	0.735981	-0.233053	0.116351	-2.00301	0.0451759
ENSG00000164828	SUN1	0.222421	0.0962777	2.3102	0.0208772	-0.0521027	0.211913	-0.245869	0.805784	0.175451	0.0876552	2.0016	0.0453279
ENSG00000101605	MYOM1	-0.255026	0.207011	-1.23195	0.217969	-1.69813	0.634546	-2.67614	0.00744757	-0.393841	0.196803	-2.00119	0.0453715
ENSG00000159173	TNNI1	0.0916904	0.0425899	2.15286	0.0313293	-0.00481019	0.113603	-0.042342	0.966226	0.0797986	0.0398795	2.00099	0.0453933
ENSG00000240288	GHRLOS	-0.0628878	0.0315372	-1.99408	0.046143	-0.0328202	0.0974643	-0.33674	0.736313	-0.060038	0.0300055	-2.0009	0.045403
ENSG00000271913	AL035530.2	-0.707261	0.398828	-1.77335	0.0761706	-1.05401	1.08386	-0.972468	0.330818	-0.748613	0.374292	-2.00008	0.0454916
ENSG00000054267	ARID4B	0.102155	0.0425242	2.40228	0.0162933	-0.113237	0.127809	-0.885987	0.375625	0.0806874	0.0403494	1.99972	0.045531
ENSG00000121753	ADGRB2	0.141373	0.0786093	1.79842	0.0721098	0.22826	0.243398	0.937806	0.348344	0.14958	0.0748047	1.9996	0.0455431
ENSG00000130045	NXNL2	0.244922	0.145951	1.67811	0.0933266	0.493769	0.400099	1.23412	0.217159	0.274147	0.137113	1.99942	0.0455631
ENSG00000272168	CASC15	0.117685	0.0778623	1.51145	0.130675	0.422077	0.235557	1.79183	0.0731609	0.147667	0.0739283	1.99743	0.0457782
ENSG00000159164	SV2A	-0.121768	0.0630823	-1.93031	0.0535686	-0.0993657	0.191913	-0.517764	0.604623	-0.119584	0.0599278	-1.99546	0.0459924
ENSG00000141293	SKAP1	-0.384061	0.17457	-2.20004	0.0278039	0.178549	0.544977	0.327626	0.743194	-0.331705	0.166249	-1.99523	0.0460176
ENSG00000173917	HOXB2	0.147131	0.0808373	1.82008	0.0687466	0.207453	0.244654	0.847945	0.396468	0.153068	0.076756	1.99422	0.0461284
ENSG00000068615	REEP1	0.070207	0.0365273	1.92204	0.0546003	0.0588942	0.110255	0.534165	0.593228	0.0690881	0.0346739	1.99251	0.0463151
ENSG00000189316	AC073349.1	0.0493281	0.0288274	1.71115	0.0870526	0.0996557	0.0857423	1.16227	0.245126	0.0544392	0.0273244	1.99233	0.0463348
ENSG00000170606	HSPA4	0.145502	0.0838521	1.73522	0.082702	0.282724	0.256654	1.10158	0.270646	0.158736	0.079706	1.99152	0.0464233
ENSG00000124562	SNRPC	-0.240334	0.111794	-2.14979	0.0315718	0.0474736	0.330584	0.143606	0.885812	-0.210798	0.105902	-1.99049	0.0465369
ENSG00000160307	S100B	0.08677	0.0816319	1.06294	0.287808	0.799849	0.251926	3.17494	0.00149868	0.154527	0.0776568	1.98987	0.0466058
ENSG00000160781	PAQR6	0.149882	0.065724	2.28047	0.0225798	-0.0989198	0.190966	-0.517998	0.60446	0.123532	0.0621464	1.98776	0.0468381
ENSG00000272933	AL391121.1	0.179004	0.0732834	2.44263	0.0145808	-0.210144	0.212747	-0.987765	0.323268	0.137727	0.0692879	1.98776	0.0468388
ENSG00000121577	POPDC2	0.23861	0.0825754	2.88961	0.00385726	-0.557273	0.241495	-2.3076	0.0210214	0.155297	0.078134	1.98758	0.0468587
ENSG00000260563	AC132872.1	-0.222223	0.150183	-1.47969	0.138957	-0.554995	0.349097	-1.5898	0.111879	-0.274193	0.137958	-1.98751	0.0468661
ENSG00000196260	SFTA2	-0.0837326	0.0640412	-1.30748	0.19105	-0.398196	0.178097	-2.23584	0.0253624	-0.119738	0.0602635	-1.9869	0.0469331
ENSG00000259721	AC090877.2	0.0751376	0.0913208	0.822787	0.410629	0.943359	0.259107	3.64082	0.000271776	0.17107	0.0861281	1.98622	0.0470086
ENSG00000111364	DDX55	0.0725447	0.0387649	1.8714	0.0612899	0.0775176	0.116281	0.666637	0.505004	0.073042	0.0367752	1.98618	0.0470139
ENSG00000133895	MEN1	0.177562	0.10953	1.62112	0.104991	0.419174	0.307034	1.36524	0.172178	0.204838	0.103162	1.98559	0.0470787
ENSG00000121892	PDS5A	0.191254	0.0949667	2.01391	0.0440192	0.0478815	0.386371	0.123926	0.901373	0.183086	0.0922218	1.98528	0.0471135
ENSG00000003509	NDUFAF7	-0.206203	0.106509	-1.93602	0.052865	-0.151545	0.324607	-0.466856	0.640603	-0.200891	0.1012	-1.98508	0.0471357
ENSG00000198160	MIER1	-0.132361	0.100944	-1.31123	0.189779	-0.61812	0.279475	-2.21172	0.0269859	-0.188419	0.0949407	-1.9846	0.0471888
ENSG00000137392	CLPS	-0.10923	0.0645785	-1.69143	0.0907539	-0.225003	0.189778	-1.18561	0.235776	-0.121245	0.0611359	-1.9832	0.0473448
ENSG00000270951	AL121917.2	0.188844	0.0919233	2.05437	0.0399402	0.0404627	0.246332	0.164261	0.869526	0.170707	0.0861222	1.98215	0.0474626
ENSG00000104112	SCG3	0.292918	0.17157	1.70728	0.0877707	0.585298	0.511942	1.14329	0.252918	0.322441	0.162678	1.98209	0.0474696
ENSG00000125945	ZNF436	-0.0721398	0.035003	-2.06096	0.0393068	-0.0108462	0.100087	-0.108367	0.913704	-0.0654602	0.0330407	-1.9812	0.0475693
ENSG00000145730	PAM	-0.187562	0.0934899	-2.00623	0.044832	-0.0701332	0.26934	-0.260389	0.794564	-0.174935	0.0883206	-1.98068	0.0476269
ENSG00000258525	AL049830.3	-0.271203	0.145019	-1.87012	0.0614665	-0.273092	0.420687	-0.649158	0.516236	-0.271404	0.137101	-1.97958	0.0477502
ENSG00000198909	MAP3K3	-0.132767	0.0601304	-2.20799	0.0272448	0.0598013	0.175886	0.339999	0.733857	-0.112616	0.0568973	-1.97929	0.0477836
ENSG00000188981	MSANTD1	-0.235847	0.102702	-2.29643	0.0216513	0.341186	0.377728	0.903258	0.366389	-0.196126	0.0991039	-1.979	0.0478165
ENSG00000136160	EDNRB	0.224561	0.124615	1.80204	0.0715391	0.31518	0.371391	0.848647	0.396078	0.233731	0.118142	1.97839	0.0478844
ENSG00000158815	FGF17	-0.125059	0.0618685	-2.02137	0.0432411	-0.0368609	0.178318	-0.206714	0.836233	-0.115583	0.0584504	-1.97745	0.0479903
ENSG00000198000	NOL8	-0.1468	0.071422	-2.05539	0.0398414	-0.0135576	0.224517	-0.0603858	0.951848	-0.134555	0.0680612	-1.97698	0.0480442
ENSG00000101181	MTG2	-0.152368	0.0701107	-2.17324	0.0297621	0.0418332	0.197192	0.212145	0.831994	-0.130573	0.0660595	-1.9766	0.0480871
ENSG00000248905	FMN1	-0.0981869	0.0488698	-2.00915	0.0445208	-0.0341834	0.135737	-0.251837	0.801167	-0.0908425	0.0459805	-1.97568	0.0481915
ENSG00000160285	LSS	0.0698074	0.0630882	1.1065	0.268508	0.538738	0.186328	2.89134	0.00383606	0.118037	0.0597559	1.97532	0.0482322
ENSG00000011021	CLCN6	-0.157414	0.122538	-1.28461	0.19893	-0.692235	0.319498	-2.16664	0.0302627	-0.225997	0.114412	-1.97529	0.0482356
ENSG00000152348	ATG10	0.0576038	0.0245412	2.34723	0.0189135	-0.0552028	0.0720802	-0.765853	0.443764	0.0458856	0.0232316	1.97514	0.0482521
ENSG00000205038	PKHD1L1	-0.277239	0.153796	-1.80265	0.0714439	-0.380271	0.455405	-0.835017	0.403708	-0.287787	0.145711	-1.97505	0.048262
ENSG00000108262	GIT1	-0.189974	0.0732329	-2.59411	0.00948371	0.278484	0.203057	1.37146	0.170233	-0.136055	0.0688896	-1.97497	0.0482713
ENSG00000283031	AC009242.1	0.210292	0.159925	1.31494	0.18853	1.16558	0.495465	2.3525	0.0186478	0.300429	0.152194	1.97399	0.0483828
ENSG00000187122	SLIT1	-0.0943908	0.0585818	-1.61126	0.107122	-0.248023	0.176047	-1.40884	0.158882	-0.109707	0.0555851	-1.97367	0.0484194
ENSG00000175334	BANF1	-0.109646	0.0649054	-1.68931	0.0911592	-0.224681	0.19272	-1.16584	0.243679	-0.121364	0.0615107	-1.97306	0.0484886
ENSG00000107611	CUBN	0.187353	0.0978313	1.91506	0.0554844	0.103517	0.158517	0.653034	0.513735	0.164229	0.0832526	1.97265	0.048535
ENSG00000268678	AC005261.2	0.139665	0.0742328	1.88145	0.0599105	0.12998	0.21871	0.594302	0.55231	0.138665	0.0702942	1.97264	0.048537
ENSG00000214193	SH3D21	0.143127	0.0568685	2.51681	0.0118423	-0.230157	0.172465	-1.33452	0.182034	0.106521	0.0540081	1.97231	0.0485744
ENSG00000154914	USP43	-0.881838	0.407842	-2.16221	0.0306023	0.244989	1.16711	0.209911	0.833737	-0.759213	0.385011	-1.97192	0.0486185
ENSG00000184497	TMEM255B	-0.125351	0.104058	-1.20463	0.228345	-0.770824	0.301802	-2.55407	0.0106471	-0.193931	0.0983745	-1.97136	0.0486829
ENSG00000134308	YWHAQ	0.111086	0.0564274	1.96865	0.0489928	0.0625843	0.588095	0.106419	0.91525	0.110643	0.0561694	1.96982	0.0488592
ENSG00000102554	KLF5	0.262194	0.107033	2.44966	0.0142993	-0.296014	0.297704	-0.994322	0.320066	0.198299	0.100721	1.96879	0.0489771
ENSG00000103657	HERC1	-0.315405	0.13738	-2.29587	0.0216835	0.253733	0.402003	0.631174	0.527927	-0.255889	0.129998	-1.9684	0.0490215
ENSG00000261186	LINC01238	-0.0677486	0.0382181	-1.77268	0.0762817	-0.114104	0.12314	-0.926622	0.354123	-0.0718215	0.0365006	-1.96768	0.0491049
ENSG00000158863	FAM160B2	0.145369	0.0750112	1.93797	0.0526275	0.0912478	0.223252	0.408721	0.682745	0.139879	0.0711049	1.96722	0.0491578
ENSG00000182022	CHST15	-0.319612	0.15936	-2.0056	0.0448993	-0.089552	0.505468	-0.177166	0.859378	-0.298812	0.151986	-1.96606	0.0492921
ENSG00000255046	AC069185.1	0.274077	0.173235	1.58211	0.113625	0.660842	0.473032	1.39703	0.162403	0.319815	0.16267	1.96604	0.049294
ENSG00000204070	SYS1	0.111563	0.0495376	2.2521	0.0243162	-0.0739918	0.1449	-0.510641	0.609603	0.0921456	0.046874	1.96581	0.0493201
ENSG00000166946	CCNDBP1	0.112615	0.0633703	1.7771	0.0755522	0.1595	0.183016	0.871507	0.383477	0.117634	0.0598821	1.96443	0.0494799
ENSG00000143155	TIPRL	-0.239352	0.147785	-1.6196	0.105318	-0.569133	0.428846	-1.32713	0.184467	-0.274359	0.139721	-1.96362	0.0495746
ENSG00000204531	POU5F1	0.0780094	0.0600631	1.29879	0.194016	0.378302	0.170412	2.21993	0.0264237	0.111192	0.0566475	1.96287	0.0496614
ENSG00000028203	VEZT	-0.0845663	0.0536821	-1.57532	0.115183	-0.228434	0.156683	-1.45794	0.144857	-0.0996802	0.0507841	-1.96282	0.0496667
ENSG00000083099	LYRM2	0.13609	0.0748013	1.81936	0.0688566	0.164659	0.220544	0.746607	0.455301	0.139038	0.0708377	1.96276	0.0496736
ENSG00000273073	AC073869.3	-0.115472	0.0479301	-2.40918	0.0159883	0.101937	0.125588	0.811678	0.416977	-0.087832	0.0447798	-1.96142	0.0498299
ENSG00000136237	RAPGEF5	0.170506	0.0963693	1.7693	0.076844	0.245904	0.278102	0.884223	0.376576	0.178589	0.0910572	1.96129	0.0498456
ENSG00000255559	ZNF252P-AS1	0.690242	0.339112	2.03544	0.0418069	0.1081	0.98155	0.110132	0.912305	0.628166	0.320523	1.95982	0.0500169
ENSG00000271945	AL355612.1	0.188002	0.101626	1.84994	0.0643216	0.19464	0.301027	0.646585	0.517901	0.188681	0.0962866	1.95957	0.0500457
ENSG00000160087	UBE2J2	-2.49108	1.89322	-1.31579	0.188244	-1.59559	1.05705	-1.50948	0.131175	-1.80841	0.922934	-1.95941	0.0500647
ENSG00000167757	KLK11	-0.0698283	0.0358311	-1.94882	0.0513168	-0.0372454	0.103358	-0.360355	0.718582	-0.0663326	0.0338544	-1.95935	0.0500721
ENSG00000198468	FLVCR1-DT	0.0462425	0.0226505	2.04156	0.0411947	0.00592042	0.0652344	0.0907561	0.927686	0.0419043	0.0213974	1.95838	0.050185
ENSG00000124942	AHNAK	19.5966	11.2237	1.74601	0.0808099	35.5384	36.2665	0.979923	0.327124	20.99	10.722	1.95766	0.0502693
ENSG00000130714	POMT1	0.0857061	0.0539359	1.58904	0.112052	0.242552	0.167252	1.45022	0.146996	0.100481	0.0513327	1.95744	0.0502954
ENSG00000197345	MRPL21	0.378221	0.182332	2.07436	0.0380463	0.0427178	0.445824	0.0958176	0.923665	0.330145	0.168763	1.95626	0.0504344
ENSG00000013375	PGM3	0.0432307	0.0276614	1.56285	0.118087	0.125618	0.0835636	1.50327	0.132771	0.0513668	0.0262601	1.95608	0.0504555
ENSG00000166523	CLEC4E	-0.875673	0.480601	-1.82204	0.0684496	-1.01905	1.42082	-0.717227	0.473234	-0.890393	0.455262	-1.95578	0.0504906
ENSG00000136011	STAB2	0.181213	0.0926758	1.95535	0.0505423	-0.0176418	-13.1297	0.00134365	0.998928	0.181203	0.0926734	1.95529	0.0505492
ENSG00000136560	TANK	-0.142843	0.129071	-1.1067	0.268425	-1.01865	0.369204	-2.75903	0.00579729	-0.238222	0.12184	-1.9552	0.0505594
ENSG00000182511	FES	0.0563897	0.0296027	1.90488	0.0567954	0.042383	0.0915489	0.462955	0.643397	0.0550638	0.0281668	1.95492	0.0505925
ENSG00000000938	FGR	-0.223349	0.133131	-1.67766	0.0934133	-0.489892	0.418093	-1.17173	0.241306	-0.247887	0.126855	-1.95409	0.0506902
ENSG00000135951	TSGA10	-0.0834673	0.0427575	-1.95211	0.0509252	-0.0405497	0.124935	-0.324567	0.745509	-0.0789675	0.0404539	-1.95204	0.050934
ENSG00000007968	E2F2	2.20948	0.984839	2.2435	0.0248648	-1.54687	2.89237	-0.534811	0.592781	1.81923	0.932278	1.95138	0.051012
ENSG00000140598	EFL1	-0.182598	0.0698612	-2.61373	0.00895599	0.261623	0.185831	1.40785	0.159176	-0.127591	0.0653929	-1.95114	0.05104
ENSG00000258727	AL135999.1	-0.153933	0.081695	-1.88424	0.0595331	-0.124878	0.240772	-0.518657	0.604	-0.150933	0.077363	-1.95097	0.0510604
ENSG00000157306	ZFHX2-AS1	-0.223823	0.118787	-1.88424	0.0595331	-0.181577	0.35009	-0.518657	0.604	-0.219461	0.112488	-1.95097	0.0510604
ENSG00000050130	JKAMP	0.194558	0.110998	1.75281	0.0796346	0.28975	0.322772	0.897692	0.36935	0.204625	0.104965	1.94947	0.0512399
ENSG00000249158	PCDHA11	-0.370461	0.228565	-1.62081	0.105058	-0.893679	0.687654	-1.29961	0.193736	-0.422514	0.216897	-1.94799	0.0514159
ENSG00000155666	KDM8	0.188605	0.0905785	2.08222	0.037322	-0.00489804	0.246782	-0.0198476	0.984165	0.165631	0.0850318	1.94788	0.0514297
ENSG00000157014	TATDN2	-0.0956204	0.0528325	-1.80988	0.0703147	-0.112959	0.155444	-0.726686	0.467418	-0.0974159	0.0500222	-1.94745	0.0514803
ENSG00000267644	AC061975.7	0.199376	0.0742489	2.68523	0.00724789	-0.348646	0.205225	-1.69885	0.0893478	0.135946	0.0698199	1.94709	0.0515238
ENSG00000234906	APOC2	-0.110967	0.0752763	-1.47412	0.140448	-0.378245	0.22116	-1.71028	0.0872136	-0.138717	0.0712615	-1.94659	0.0515844
ENSG00000211455	STK38L	0.069829	0.0470108	1.48538	0.137443	0.236284	0.140215	1.68516	0.0919581	0.0866495	0.0445723	1.94402	0.051893
ENSG00000092200	RPGRIP1	0.0942674	0.0591846	1.59277	0.111212	0.231848	0.172234	1.34613	0.178262	0.108797	0.0559722	1.94378	0.0519225
ENSG00000183067	IGSF5	-0.0910456	0.061708	-1.47543	0.140098	-0.389174	0.208682	-1.86491	0.0621934	-0.115018	0.0591751	-1.94369	0.051933
ENSG00000176681	LRRC37A	-0.292701	0.135195	-2.16504	0.0303849	0.1553	0.413442	0.375626	0.707195	-0.249425	0.128499	-1.94107	0.0522503
ENSG00000177873	ZNF619	-0.166389	0.0981904	-1.69456	0.0901596	-0.306738	0.291968	-1.05059	0.293447	-0.18065	0.0930683	-1.94105	0.0522525
ENSG00000235724	AC009299.3	-0.0635972	0.0499207	-1.27396	0.202676	-0.32804	0.145182	-2.25951	0.0238517	-0.0915572	0.0472079	-1.93945	0.0524471
ENSG00000131471	AOC3	-0.33473	0.138442	-2.41783	0.0156133	0.35604	0.375023	0.949382	0.342427	-0.251884	0.129875	-1.93943	0.0524489
ENSG00000171914	TLN2	-0.112974	0.0718288	-1.57283	0.115758	-0.271906	0.200195	-1.35821	0.174397	-0.131101	0.0676087	-1.93911	0.0524879
ENSG00000109184	DCUN1D4	0.177248	0.107735	1.64522	0.099925	0.353641	0.304461	1.16153	0.245426	0.196877	0.101564	1.93845	0.0525683
ENSG00000099139	PCSK5	-0.115074	0.0569188	-2.02172	0.0432055	-0.0171212	0.15709	-0.10899	0.913211	-0.103706	0.0535143	-1.93792	0.0526328
ENSG00000116652	DLEU2L	0.486996	0.214843	2.26676	0.0234052	-0.437658	0.646204	-0.677275	0.498232	0.394962	0.20387	1.93732	0.0527065
ENSG00000179526	SHARPIN	-0.126415	0.0649159	-1.94737	0.0514903	-0.0355637	0.400609	-0.0887742	0.929261	-0.124091	0.0640801	-1.9365	0.0528069
ENSG00000273080	AC009309.1	-0.0731218	0.0328709	-2.22452	0.0261138	0.0501331	0.0961827	0.521227	0.602209	-0.0602317	0.0311046	-1.93642	0.052816
ENSG00000105483	CARD8	-0.161571	0.0915293	-1.76524	0.0775238	-0.207879	0.255921	-0.812279	0.416632	-0.166823	0.0861832	-1.93567	0.0529077
ENSG00000102781	KATNAL1	-0.213467	0.114566	-1.86326	0.0624252	-0.181771	0.343315	-0.52946	0.596487	-0.210291	0.108675	-1.93505	0.0529845
ENSG00000261829	AC009407.1	-0.245445	0.115397	-2.12697	0.0334229	0.11435	0.363734	0.314378	0.753234	-0.212543	0.109994	-1.93231	0.0533207
ENSG00000226856	THORLNC	0.0884176	0.0560425	1.57769	0.114637	0.189285	0.14719	1.28599	0.198447	0.101189	0.0523746	1.93202	0.0533566
ENSG00000186197	EDARADD	0.153894	0.104467	1.47313	0.140716	0.617727	0.343803	1.79675	0.0723755	0.1931	0.0999549	1.93187	0.0533752
ENSG00000165233	CARD19	-0.108805	0.0441052	-2.46694	0.0136273	0.178092	0.134533	1.32378	0.185578	-0.0809623	0.0419104	-1.93179	0.0533851
ENSG00000260304	AC009088.2	-0.117696	0.0730689	-1.61075	0.107235	-0.259605	0.208887	-1.2428	0.213941	-0.133167	0.068971	-1.93076	0.0535123
ENSG00000270091	AC015726.1	0.130195	0.0693152	1.8783	0.0603398	0.0963634	0.203761	0.472925	0.636267	0.126686	0.0656222	1.93054	0.0535405
ENSG00000103507	BCKDK	-1.12093	0.692579	-1.61849	0.105557	-2.40173	1.97256	-1.21757	0.223389	-1.2615	0.653471	-1.93045	0.0535506
ENSG00000164949	GEM	0.930905	0.488928	1.90397	0.0569136	0.581528	1.52933	0.380249	0.703761	0.898507	0.465707	1.92934	0.0536886
ENSG00000126749	EMG1	-0.292878	0.131386	-2.22914	0.0258043	0.244318	0.401146	0.609049	0.542492	-0.240834	0.124859	-1.92884	0.0537505
ENSG00000187021	PNLIPRP1	-0.299419	0.188966	-1.58451	0.113077	-1.07781	0.704093	-1.53078	0.125825	-0.351719	0.182507	-1.92715	0.0539611
ENSG00000141026	MED9	-0.189625	0.138493	-1.3692	0.170937	-0.725819	0.384878	-1.88584	0.0593163	-0.251094	0.130313	-1.92684	0.0539991
ENSG00000184313	MROH7	-0.104209	0.0503911	-2.068	0.0386398	-0.0103551	0.112729	-0.091858	0.926811	-0.0885786	0.0460041	-1.92545	0.0541731
ENSG00000120899	PTK2B	0.182507	0.11185	1.63171	0.10274	0.395982	0.333372	1.18781	0.234909	0.204106	0.106041	1.92479	0.0542559
ENSG00000168758	SEMA4C	-0.43641	0.381938	-1.14262	0.253197	-2.5775	1.04156	-2.47467	0.0133361	-0.690194	0.358589	-1.92475	0.0542607
ENSG00000116717	GADD45A	-0.934406	0.480942	-1.94287	0.0520324	-0.376522	1.38834	-0.271203	0.786235	-0.874631	0.454447	-1.92461	0.0542787
ENSG00000176485	PLAAT3	-0.0964682	0.037523	-2.57091	0.0101433	0.156002	0.105277	1.48182	0.138389	-0.0680105	0.0353451	-1.92419	0.0543313
ENSG00000217930	PAM16	-0.139215	0.0633458	-2.1977	0.0279705	0.0968694	0.190202	0.509298	0.610543	-0.115643	0.0601003	-1.92417	0.0543331
ENSG00000163618	CADPS	0.135173	0.0742996	1.8193	0.0688654	0.144605	0.230377	0.627687	0.530209	0.136062	0.070713	1.92414	0.0543365
ENSG00000165832	TRUB1	-0.108973	0.0797305	-1.36677	0.171698	-0.451301	0.23217	-1.94383	0.0519154	-0.145086	0.0754079	-1.92402	0.0543525
ENSG00000186777	ZNF732	-0.340856	0.173835	-1.96081	0.0499018	-0.0953414	0.56546	-0.168609	0.866105	-0.319657	0.16616	-1.92378	0.0543816
ENSG00000233016	SNHG7	-0.0613013	0.0296115	-2.07019	0.0384349	-0.00722089	0.0626721	-0.115217	0.908273	-0.0514317	0.0267734	-1.921	0.0547323
ENSG00000112851	ERBIN	-0.886213	0.423786	-2.09118	0.0365117	0.342858	1.35598	0.252848	0.800386	-0.776846	0.404492	-1.92055	0.0547884
ENSG00000182247	UBE2E2	-0.92535	0.505464	-1.8307	0.067146	-0.848969	1.46936	-0.577783	0.563411	-0.917268	0.477973	-1.91908	0.0549743
ENSG00000225527	AL450384.1	0.681936	0.243987	2.79496	0.00519054	-1.59433	0.71183	-2.23976	0.0251062	0.442624	0.230806	1.91774	0.0551444
ENSG00000177663	IL17RA	-0.0451235	0.0331844	-1.35978	0.173899	-0.184778	0.0957393	-1.93001	0.0536058	-0.0601021	0.0313544	-1.91686	0.0552552
ENSG00000263001	GTF2I	0.0779768	0.0411588	1.89453	0.0581541	0.0447121	0.113356	0.394439	0.693257	0.0741021	0.0386875	1.9154	0.0554414
ENSG00000166321	NUDT13	-0.0584456	0.0430977	-1.35612	0.175061	-0.216635	0.116688	-1.85653	0.0633786	-0.0774343	0.0404284	-1.91535	0.0554485
ENSG00000136883	KIF12	-0.239197	0.136415	-1.75345	0.0795253	-0.335353	0.419634	-0.799155	0.4242	-0.248387	0.129733	-1.91461	0.055542
ENSG00000224051	CPTP	0.24954	0.23005	1.08472	0.278045	0.541707	0.309582	1.7498	0.0801521	0.353479	0.18465	1.91432	0.0555791
ENSG00000240891	PLCXD2	-0.0995217	0.0628908	-1.58245	0.113546	-0.263543	0.197563	-1.33397	0.182214	-0.114614	0.0599276	-1.91253	0.0558078
ENSG00000133703	KRAS	0.211942	0.116003	1.82703	0.0676949	0.155057	0.261127	0.593799	0.552647	0.202566	0.106013	1.91076	0.0560352
ENSG00000141965	FEM1A	-0.474207	0.194379	-2.4396	0.0147035	0.718196	0.57424	1.25069	0.211047	-0.351626	0.184117	-1.9098	0.0561594
ENSG00000143196	DPT	0.222344	0.122453	1.81574	0.0694102	0.169267	0.273981	0.617805	0.536704	0.213507	0.111796	1.9098	0.0561596
ENSG00000002919	SNX11	0.0798336	0.0452506	1.76426	0.0776889	0.10304	0.138291	0.745097	0.456213	0.082078	0.0430068	1.90849	0.056328
ENSG00000180098	TRNAU1AP	0.141725	0.0801809	1.76757	0.0771332	0.175441	0.240215	0.730348	0.465178	0.145105	0.0760559	1.90787	0.0564076
ENSG00000196504	PRPF40A	-0.696862	0.399371	-1.7449	0.0810027	-0.932488	1.17515	-0.793505	0.427484	-0.721258	0.378132	-1.90743	0.0564654
ENSG00000249087	ZNF436-AS1	-0.0576336	0.0284491	-2.02585	0.04278	-0.00326364	0.0739746	-0.0441184	0.96481	-0.0506283	0.0265532	-1.90668	0.0565622
ENSG00000143434	SEMA6C	0.12897	0.0754821	1.70861	0.0875228	0.186985	0.212208	0.881142	0.378241	0.135486	0.0711172	1.9051	0.0567666
ENSG00000133985	TTC9	0.148199	0.0649345	2.28229	0.0224724	-0.126115	0.178938	-0.704796	0.480937	0.116279	0.0610397	1.90497	0.0567839
ENSG00000087301	TXNDC16	0.0704592	0.0553581	1.27279	0.203093	0.40334	0.175554	2.29753	0.0215886	0.100566	0.0527954	1.90482	0.0568037
ENSG00000203288	TDRKH-AS1	-0.140281	0.077498	-1.81012	0.0702766	-0.134863	0.227374	-0.593135	0.553091	-0.139717	0.0733542	-1.90469	0.0568203
ENSG00000233221	AC133785.1	0.62868	0.391597	1.60543	0.1084	1.34885	1.13618	1.18718	0.235156	0.705146	0.370224	1.90465	0.0568257
ENSG00000232739	AL607028.1	-0.38597	0.192736	-2.00258	0.0452219	-0.0276927	0.538148	-0.0514592	0.95896	-0.345239	0.18145	-1.90267	0.0570839
ENSG00000159339	PADI4	0.282975	0.123561	2.29017	0.0220113	-0.301338	0.363823	-0.828255	0.407526	0.22255	0.116997	1.90218	0.057148
ENSG00000174373	RALGAPA1	0.0617875	0.0310993	1.98678	0.0469471	0.00613321	0.0910072	0.0673926	0.946269	0.055968	0.0294285	1.90183	0.0571935
ENSG00000138768	USO1	0.214647	0.118256	1.8151	0.0695084	0.198079	0.348915	0.567698	0.57024	0.212939	0.111998	1.90128	0.0572659
ENSG00000255389	Z97989.1	0.0433501	0.0269216	1.61023	0.107347	0.10095	0.0838839	1.20345	0.228803	0.048729	0.0256338	1.90097	0.0573066
ENSG00000178015	GPR150	0.0798853	0.0384328	2.07857	0.0376568	-0.0629865	0.145476	-0.432969	0.665037	0.0705642	0.037158	1.89903	0.0575602
ENSG00000181045	SLC26A11	0.384118	0.193329	1.98687	0.0469372	0.0370865	0.555362	0.0667789	0.946758	0.346609	0.182582	1.89838	0.0576465
ENSG00000099968	BCL2L13	0.146366	0.0748751	1.9548	0.0506066	0.0386867	0.19871	0.19469	0.845636	0.132978	0.0700661	1.8979	0.0577097
ENSG00000164053	ATRIP	4.29636	2.56788	1.67312	0.0943046	7.21099	7.44483	0.96859	0.33275	4.60625	2.42754	1.8975	0.057762
ENSG00000090612	ZNF268	-0.0755553	0.0487304	-1.55048	0.121027	-0.18919	0.142447	-1.32815	0.184129	-0.0874606	0.0461071	-1.8969	0.0578407
ENSG00000185414	MRPL30	-0.201725	0.104641	-1.92779	0.0538813	-0.0683719	0.30715	-0.222601	0.823846	-0.187857	0.0990503	-1.89658	0.057883
ENSG00000223797	ENTPD3-AS1	-0.0714166	0.042896	-1.66488	0.0959372	-0.127475	0.127558	-0.99935	0.317625	-0.0771121	0.0406586	-1.89658	0.0578839
ENSG00000178222	RNF212	0.166278	0.130486	1.2743	0.202558	0.785945	0.373758	2.10282	0.0354816	0.233599	0.123194	1.89619	0.0579344
ENSG00000213413	PVRIG	0.300076	0.152036	1.97372	0.0484137	0.0274874	0.46963	0.05853	0.953326	0.274217	0.144645	1.8958	0.0579868
ENSG00000166685	COG1	-0.0854325	0.0453591	-1.88347	0.059637	-0.0522983	0.191339	-0.273328	0.784601	-0.0836695	0.0441359	-1.89572	0.0579966
ENSG00000115816	CEBPZ	0.0826942	0.0454297	1.82027	0.068718	0.0698276	0.130495	0.535097	0.592583	0.0813034	0.0429041	1.895	0.058092
ENSG00000015475	BID	-0.18998	0.108884	-1.74479	0.0810219	-0.241626	0.320347	-0.754264	0.450691	-0.195329	0.103092	-1.8947	0.0581319
ENSG00000148450	MSRB2	0.162465	0.0956084	1.69927	0.0892676	0.241321	0.274546	0.878983	0.379411	0.170994	0.0902901	1.89382	0.0582485
ENSG00000226251	LINC02608	-0.0394336	0.0199157	-1.98002	0.0477009	-0.00118001	0.0630316	-0.0187209	0.985064	-0.0359613	0.0189904	-1.89366	0.05827
ENSG00000117242	PINK1-AS	0.0780602	0.0459954	1.69713	0.0896721	0.0995211	0.116825	0.851878	0.394282	0.0809404	0.0427979	1.89122	0.0585944
ENSG00000130244	FAM98C	0.139733	0.0735998	1.89855	0.057623	-0.0205518	0.948635	-0.0216646	0.982715	0.138774	0.0733792	1.89119	0.0585989
ENSG00000197841	ZNF181	0.064265	0.0298916	2.14993	0.0315605	-0.0295345	0.0810001	-0.364623	0.715393	0.0530221	0.028043	1.89074	0.0586591
ENSG00000183255	PTTG1IP	-0.0692547	0.0474066	-1.46087	0.144051	-0.204403	0.133257	-1.5339	0.125054	-0.0844376	0.0446644	-1.89049	0.0586924
ENSG00000101474	APMAP	-0.0867679	0.0448565	-1.93434	0.0530709	-0.0274167	0.1172	-0.233932	0.815038	-0.0791846	0.041893	-1.89017	0.0587359
ENSG00000224745	AC063965.2	0.177519	0.0932485	1.90372	0.0569465	0.0742309	0.280181	0.26494	0.791056	0.167219	0.088477	1.88997	0.0587616
ENSG00000170310	STX8	-0.0969715	0.06523	-1.48661	0.137118	-0.277576	0.187854	-1.47761	0.139511	-0.116405	0.0616208	-1.88905	0.0588856
ENSG00000127578	WFIKKN1	-0.0563522	0.026094	-2.15959	0.0308046	0.0493566	0.0835671	0.590622	0.554774	-0.0469611	0.0249079	-1.88539	0.0593775
ENSG00000249751	ECSCR	1.14282	0.583443	1.95875	0.0501424	0.103304	1.8523	0.0557708	0.955524	1.04899	0.55649	1.88501	0.0594279
ENSG00000182087	TMEM259	-0.210735	0.0968918	-2.17496	0.0296334	0.147019	0.280399	0.52432	0.600056	-0.172575	0.0915785	-1.88444	0.0595049
ENSG00000081842	PCDHA6	-0.180865	0.101102	-1.78893	0.0736255	-0.182762	0.313125	-0.583671	0.559442	-0.181044	0.0962111	-1.88173	0.0598722
ENSG00000125741	OPA3	-0.202041	0.145209	-1.39138	0.16411	-0.691461	0.406984	-1.69899	0.0893217	-0.257309	0.136764	-1.8814	0.0599175
ENSG00000157184	CPT2	-0.354358	0.158828	-2.23108	0.0256755	0.339129	0.468511	0.723844	0.469161	-0.282875	0.150419	-1.88057	0.0600299
ENSG00000237489	C10orf143	0.161702	0.0894918	1.8069	0.0707785	0.137929	0.261567	0.527317	0.597973	0.159211	0.0846731	1.8803	0.0600667
ENSG00000197969	VPS13A	0.139207	0.0857108	1.62415	0.104345	0.290766	0.26649	1.09109	0.275231	0.153415	0.0815943	1.88022	0.0600786
ENSG00000164181	ELOVL7	0.114427	0.0528117	2.1667	0.0302578	-0.0447594	0.130462	-0.343084	0.731535	0.0920143	0.0489529	1.87965	0.0601557
ENSG00000167384	ZNF180	0.148255	0.114165	1.2986	0.19408	0.677081	0.335513	2.01805	0.0435865	0.203131	0.108079	1.87946	0.0601819
ENSG00000253671	AC027117.1	-0.0272267	0.0371115	-0.733645	0.463165	-0.475721	0.119601	-3.97755	6.96283e-05	-0.066616	0.0354444	-1.87945	0.0601828
ENSG00000181458	TMEM45A	-0.0631982	0.0331394	-1.90704	0.0565149	-0.0227076	0.0940434	-0.241458	0.8092	-0.0587257	0.0312556	-1.87889	0.0602598
ENSG00000141316	SPACA3	-0.0478935	0.0411115	-1.16497	0.244032	-0.316395	0.126818	-2.49486	0.0126005	-0.073427	0.0391079	-1.87755	0.0604427
ENSG00000010327	STAB1	1.07079	0.680938	1.57252	0.11583	2.64193	2.12266	1.24463	0.213269	1.21739	0.648393	1.87755	0.060443
ENSG00000268947	AC002128.1	-0.225935	0.107536	-2.10101	0.0356399	0.120314	0.324318	0.370976	0.710655	-0.191638	0.102072	-1.87749	0.0604514
ENSG00000242282	AC108488.1	0.227248	0.10443	2.17609	0.0295488	-0.0262873	0.203342	-0.129276	0.897139	0.174334	0.0928953	1.87667	0.0605627
ENSG00000143514	TP53BP2	0.789319	0.525589	1.50178	0.133154	2.21362	1.56059	1.41845	0.156061	0.934414	0.498099	1.87596	0.0606606
ENSG00000106948	AKNA	-0.164858	0.0883552	-1.86585	0.0620622	-0.0860691	0.23609	-0.36456	0.71544	-0.155178	0.0827501	-1.87526	0.0607563
ENSG00000169599	NFU1	-0.203769	0.0939283	-2.16941	0.0300513	0.150314	0.274325	0.547944	0.583731	-0.166614	0.0888636	-1.87494	0.0608012
ENSG00000176783	RUFY1	-0.138984	0.0629341	-2.2084	0.0272163	0.146399	0.196159	0.746328	0.45547	-0.11235	0.0599255	-1.87483	0.0608166
ENSG00000121897	LIAS	-0.196075	0.1277	-1.53543	0.124677	-0.473865	0.366906	-1.29151	0.196525	-0.22609	0.120604	-1.87464	0.060842
ENSG00000119185	ITGB1BP1	0.209656	0.111877	1.87399	0.0609319	-0.0359893	686.507	-5.24238e-05	0.999958	0.209656	0.111877	1.87399	0.0609319
ENSG00000100433	KCNK10	0.148136	0.078284	1.89229	0.0584522	0.0586971	0.232273	0.252707	0.800495	0.139013	0.0741839	1.87389	0.060945
ENSG00000136169	SETDB2	-0.144702	0.0596443	-2.42608	0.0152628	0.298243	0.194827	1.53081	0.125817	-0.106746	0.0570316	-1.8717	0.0612486
ENSG00000227533	SLC2A1-AS1	0.040377	0.0304006	1.32816	0.184124	0.158787	0.0856748	1.85337	0.0638287	0.0536188	0.0286504	1.87148	0.0612782
ENSG00000168724	DNAJC21	-0.137706	0.0547583	-2.5148	0.01191	0.254067	0.160803	1.57999	0.11411	-0.0969967	0.0518353	-1.87125	0.0613107
ENSG00000166272	WBP1L	-0.272593	0.114167	-2.38767	0.0169555	0.392303	0.330905	1.18554	0.235802	-0.201866	0.107924	-1.87045	0.0614217
ENSG00000234380	LINC01426	0.133838	0.0665142	2.01217	0.0442025	-0.0209786	0.19532	-0.107407	0.914466	0.11775	0.0629635	1.87013	0.0614663
ENSG00000123243	ITIH5	0.0525485	0.0518041	1.01437	0.310406	0.324695	0.129759	2.5023	0.012339	0.089962	0.0481116	1.86986	0.0615028
ENSG00000122085	MTERF4	0.079329	0.0435953	1.81967	0.0688095	0.0568303	0.123443	0.460376	0.645247	0.0768341	0.0411071	1.86912	0.0616063
ENSG00000241644	INMT	-0.152776	0.0824266	-1.85348	0.0638132	-0.0862782	0.252429	-0.341792	0.732508	-0.146369	0.0783551	-1.86802	0.0617589
ENSG00000166821	PEX11A	0.200644	0.144003	1.39334	0.163518	0.912908	0.486989	1.8746	0.0608483	0.257915	0.138092	1.86771	0.0618026
ENSG00000226849	AL109811.1	-0.185684	0.0954508	-1.94534	0.051734	-0.0558646	0.185543	-0.301087	0.763348	-0.158517	0.0848779	-1.86759	0.0618188
ENSG00000267795	SMIM22	-0.280203	0.158314	-1.76992	0.076741	-0.286191	0.482322	-0.593362	0.552939	-0.280785	0.150419	-1.86669	0.0619444
ENSG00000171847	FAM90A1	0.106203	0.0522541	2.03244	0.0421088	-0.0323299	0.158392	-0.204114	0.838265	0.0926059	0.0496234	1.86617	0.062017
ENSG00000117682	DHDDS	0.170285	0.0976746	1.74339	0.0812657	0.195337	0.291332	0.670494	0.502543	0.172816	0.0926083	1.8661	0.0620277
ENSG00000178980	SELENOW	-0.119198	0.0559718	-2.1296	0.0332043	0.0886279	0.171817	0.515828	0.605975	-0.0992588	0.0532191	-1.8651	0.0621678
ENSG00000182612	TSPAN10	-0.067693	0.0342756	-1.97496	0.0482726	0.00640555	0.108246	0.059176	0.952812	-0.0609406	0.0326766	-1.86496	0.0621869
ENSG00000103966	EHD4	0.189539	0.0925829	2.04723	0.0406353	-0.143598	0.340515	-0.421707	0.673239	0.166607	0.0893396	1.86487	0.0621993
ENSG00000143537	ADAM15	-0.0799125	0.062269	-1.28334	0.199372	-0.358843	0.180072	-1.99277	0.0462863	-0.109704	0.0588498	-1.86414	0.0623026
ENSG00000263753	LINC00667	0.0544556	0.0286763	1.89898	0.0575677	-0.0289358	0.213796	-0.135343	0.89234	0.0529819	0.0284218	1.86413	0.0623037
ENSG00000167220	HDHD2	-0.100627	0.0718605	-1.40031	0.161419	-0.372718	0.218322	-1.7072	0.0877855	-0.127224	0.068258	-1.86387	0.0623402
ENSG00000197563	PIGN	0.0596083	0.0357015	1.66963	0.0949924	0.0990178	0.111517	0.887914	0.374587	0.0632719	0.0340015	1.86085	0.0627647
ENSG00000177868	SVBP	0.069876	0.0463394	1.50792	0.131576	0.184155	0.137018	1.34402	0.17894	0.0816055	0.0438969	1.85903	0.0630233
ENSG00000165684	SNAPC4	0.0673804	0.0421888	1.59712	0.11024	0.109771	0.107802	1.01826	0.308553	0.0730106	0.0392874	1.85837	0.0631162
ENSG00000161509	GRIN2C	-0.230232	0.109396	-2.10457	0.0353287	0.116655	0.307432	0.379451	0.704353	-0.191245	0.103066	-1.85557	0.0635149
ENSG00000170271	FAXDC2	-0.291425	0.171462	-1.69965	0.0891967	-0.366154	0.484176	-0.756242	0.449504	-0.299753	0.161626	-1.8546	0.0636532
ENSG00000250802	ZBED3-AS1	0.930574	0.654947	1.42084	0.155364	3.17757	1.97704	1.60724	0.108002	1.15278	0.62172	1.85418	0.0637129
ENSG00000176720	BOK	-0.0603385	0.0403043	-1.49708	0.134374	-0.174926	0.125033	-1.39904	0.161801	-0.0711244	0.0383605	-1.85411	0.0637239
ENSG00000127418	FGFRL1	0.0807949	0.0560013	1.44273	0.149096	0.251059	0.165466	1.51728	0.129196	0.0982935	0.0530456	1.853	0.0638823
ENSG00000188725	SMIM15	0.670333	0.296537	2.26054	0.023788	-0.618864	0.801436	-0.772194	0.439999	0.515089	0.27811	1.8521	0.0640111
ENSG00000170142	UBE2E1	-0.156345	0.0669137	-2.33652	0.0194643	0.190739	0.186134	1.02474	0.305486	-0.116623	0.0629684	-1.85209	0.0640128
ENSG00000164794	KCNV1	0.361775	0.175651	2.05963	0.0394343	-0.263773	0.59712	-0.441742	0.658676	0.311956	0.168511	1.85125	0.0641339
ENSG00000163156	SCNM1	-2.83898	1.14959	-2.46957	0.0135276	3.88857	3.02234	1.28661	0.198231	-1.98869	1.07448	-1.85083	0.0641942
ENSG00000129354	AP1M2	0.17187	0.133107	1.29121	0.19663	0.775351	0.395234	1.96175	0.0497914	0.233345	0.126145	1.84981	0.0643415
ENSG00000228506	AL513550.1	-0.0454823	0.0238414	-1.90771	0.056429	0.000698856	0.0953348	0.00733055	0.994151	-0.0427641	0.0231291	-1.84893	0.0644672
ENSG00000150556	LYPD6B	0.110353	0.0628401	1.7561	0.079072	0.112114	0.194297	0.577025	0.563923	0.11052	0.0597908	1.84845	0.0645377
ENSG00000137221	TJAP1	-0.14602	0.0794029	-1.83898	0.0659185	-0.0728958	0.166108	-0.438847	0.660773	-0.132419	0.0716388	-1.84842	0.0645409
ENSG00000273372	SFTPD-AS1	-0.135428	0.0774621	-1.74832	0.0804086	-0.135345	0.22582	-0.599351	0.548939	-0.13542	0.0732711	-1.8482	0.0645734
ENSG00000112297	CRYBG1	0.112934	0.0524641	2.1526	0.0313503	-0.086308	0.151485	-0.569744	0.568851	0.0915955	0.0495752	1.84761	0.0646589
ENSG00000164764	SBSPON	-0.139466	0.0816359	-1.70839	0.0875635	-0.160021	0.226601	-0.706178	0.480077	-0.141827	0.0768037	-1.84662	0.064802
ENSG00000135241	PNPLA8	0.374252	0.207454	1.80402	0.0712279	0.262419	0.609851	0.430301	0.666977	0.362653	0.196402	1.84649	0.0648215
ENSG00000232884	AF127936.2	-0.0683055	0.0350011	-1.95153	0.0509943	0.00925313	0.116612	0.0793494	0.936755	-0.0618958	0.0335236	-1.84634	0.0648433
ENSG00000175161	CADM2	0.0792742	0.0425867	1.86148	0.0626769	0.0338192	0.0984704	0.343445	0.731264	0.0721119	0.0390878	1.84487	0.0650567
ENSG00000183397	C19orf71	-0.0699954	0.0556913	-1.25685	0.208809	-0.306302	0.156153	-1.96155	0.0498145	-0.096661	0.0524551	-1.84274	0.0653671
ENSG00000205572	SERF1B	-0.105827	0.0752554	-1.40623	0.159655	-0.293989	0.197873	-1.48575	0.137345	-0.129604	0.07034	-1.84254	0.0653963
ENSG00000115145	STAM2	0.176434	0.092441	1.90861	0.0563121	0.0357557	0.255393	0.140003	0.888658	0.160138	0.0869222	1.84232	0.0654288
ENSG00000182264	IZUMO1	0.0586814	0.0321013	1.82801	0.0675479	0.0318664	0.0862579	0.369432	0.711806	0.0554194	0.0300854	1.84207	0.065465
ENSG00000274828	AC068473.5	0.0514293	0.0262267	1.96095	0.0498844	0.00829488	0.0568538	0.145898	0.884002	0.0438609	0.0238149	1.84174	0.0655129
ENSG00000230121	AL445070.1	0.195598	0.119162	1.64145	0.100704	0.303125	0.342716	0.884479	0.376437	0.207195	0.112552	1.84088	0.0656389
ENSG00000142541	RPL13A	0.144869	0.0816624	1.774	0.0760625	0.113569	0.223391	0.508386	0.611183	0.14118	0.0766984	1.84071	0.0656635
ENSG00000115524	SF3B1	-0.319487	0.190796	-1.67449	0.0940344	-0.446349	0.562627	-0.79333	0.427585	-0.332571	0.180689	-1.84057	0.0656849
ENSG00000088448	ANKRD10	0.143108	0.0875918	1.6338	0.1023	0.21185	0.238446	0.88846	0.374293	0.151281	0.0822198	1.83996	0.0657746
ENSG00000009950	MLXIPL	0.11899	0.0532218	2.23573	0.0253692	-0.140781	0.158846	-0.886276	0.375469	0.092771	0.0504646	1.83834	0.0660122
ENSG00000188786	MTF1	-0.360074	0.242243	-1.48642	0.137168	-0.954369	0.713258	-1.33804	0.180883	-0.421535	0.229375	-1.83776	0.0660982
ENSG00000163950	SLBP	-1.19934	0.582789	-2.05793	0.0395965	0.619945	1.7374	0.356824	0.721224	-1.01534	0.552532	-1.83761	0.0661193
ENSG00000105793	GTPBP10	-0.0782083	0.0484974	-1.61263	0.106825	-0.144802	0.14784	-0.979454	0.327356	-0.0846782	0.0460813	-1.83758	0.0661238
ENSG00000180096	SEPTIN1	-0.343406	0.235424	-1.45867	0.144656	-0.982964	0.694027	-1.41632	0.156682	-0.409404	0.222946	-1.83633	0.0663086
ENSG00000186088	GSAP	-0.0712669	0.0462493	-1.54093	0.123334	-0.147635	0.129449	-1.14049	0.254082	-0.0799116	0.043553	-1.83481	0.0665335
ENSG00000225328	LINC01594	0.157606	0.119312	1.32095	0.186517	0.63762	0.351358	1.81473	0.0695655	0.207234	0.112976	1.83432	0.0666071
ENSG00000122378	PRXL2A	-0.514754	0.270171	-1.90529	0.0567423	-0.0798952	0.779353	-0.102515	0.918348	-0.468102	0.255268	-1.83377	0.0666883
ENSG00000132182	NUP210	-0.54801	0.278572	-1.96721	0.049159	0.0539081	0.793316	0.0679529	0.945823	-0.481937	0.262838	-1.83359	0.0667152
ENSG00000246089	AC016065.1	-0.345487	0.161394	-2.14064	0.0323029	0.222772	0.437966	0.508651	0.610997	-0.277545	0.151439	-1.83272	0.0668443
ENSG00000230289	AL358781.2	-0.463966	0.303806	-1.52718	0.126717	-1.17402	0.947593	-1.23895	0.215364	-0.530149	0.289301	-1.83251	0.0668748
ENSG00000264964	AP001033.1	-0.806031	0.279352	-2.88536	0.00390965	1.93965	0.761735	2.54636	0.0108852	-0.480536	0.262271	-1.83221	0.0669204
ENSG00000186073	C15orf41	0.403443	0.224095	1.80032	0.0718104	0.26078	0.665116	0.392082	0.694998	0.388899	0.212366	1.83127	0.06706
ENSG00000158864	NDUFS2	-0.167233	0.0828539	-2.01841	0.0435483	0.00614692	-0.186016	-0.0330452	0.973639	-0.13853	0.0756856	-1.83034	0.0671992
ENSG00000101161	PRPF6	0.0927455	0.0539283	1.71979	0.08547	0.112252	0.177313	0.633074	0.526685	0.0943972	0.0515947	1.82959	0.0673115
ENSG00000141540	TTYH2	0.0968152	0.0605066	1.60008	0.109582	0.18478	0.185784	0.994595	0.319933	0.105251	0.0575323	1.82942	0.0673367
ENSG00000141527	CARD14	-0.239898	0.106258	-2.2577	0.0239645	0.287786	0.307793	0.934999	0.349789	-0.183705	0.100441	-1.82899	0.0674011
ENSG00000130340	SNX9	0.18316	0.0933174	1.96276	0.0496741	-0.0131382	0.258592	-0.0508066	0.95948	0.160542	0.0877768	1.82898	0.0674026
ENSG00000173540	GMPPB	0.173331	0.122225	1.41813	0.156154	0.508236	0.344968	1.47328	0.140674	0.210684	0.115208	1.82873	0.0674398
ENSG00000262228	AC087392.3	0.0653997	0.0726208	0.900565	0.36782	0.685881	0.220491	3.1107	0.00186646	0.126121	0.0689759	1.82848	0.0674777
ENSG00000106628	POLD2	0.0941652	0.0612917	1.53635	0.124454	0.150371	0.142487	1.05534	0.291272	0.102941	0.0563036	1.82833	0.0675003
ENSG00000083535	PIBF1	0.112436	0.0683965	1.64389	0.100199	0.161916	0.194658	0.831795	0.405524	0.117874	0.0645291	1.82668	0.0677483
ENSG00000182093	GET1	-0.222593	0.115197	-1.93228	0.0533244	0.00222431	0.33708	0.00659875	0.994735	-0.199082	0.109007	-1.82632	0.0678016
ENSG00000176209	SMIM19	0.0852993	0.0490562	1.73881	0.0820683	0.0792899	0.141626	0.559854	0.575579	0.0846556	0.0463542	1.82628	0.0678086
ENSG00000243317	STMP1	-0.164307	0.0992582	-1.65535	0.0978536	-0.211572	0.268598	-0.787689	0.430879	-0.169986	0.0931044	-1.82576	0.0678867
ENSG00000262223	AC110285.1	-0.435569	0.305365	-1.42639	0.153757	-1.33852	0.90338	-1.48168	0.138425	-0.528161	0.289285	-1.82575	0.0678883
ENSG00000263220	AC015727.1	0.365891	0.198516	1.84313	0.06531	-0.0897141	-1.75112	0.0512325	0.95914	0.36011	0.197252	1.82563	0.0679063
ENSG00000048140	TSPAN17	0.159363	0.0989995	1.60974	0.107455	0.269835	0.29078	0.927969	0.353423	0.170839	0.0937169	1.82292	0.0683151
ENSG00000174171	AC020659.1	0.0731859	0.0452499	1.61737	0.105799	0.142849	0.150276	0.950573	0.341821	0.078977	0.0433283	1.82276	0.0683401
ENSG00000113272	THG1L	-0.0930233	0.043072	-2.15971	0.0307948	0.0637666	0.113984	0.559434	0.575866	-0.0734324	0.0402914	-1.82254	0.0683738
ENSG00000170759	KIF5B	-0.555193	0.237879	-2.33393	0.0195993	0.85426	0.703438	1.21441	0.224593	-0.410554	0.225343	-1.82191	0.068469
ENSG00000078747	ITCH	0.250335	0.126279	1.9824	0.0474348	-0.1092	0.41743	-0.2616	0.793629	0.220191	0.120869	1.82173	0.0684967
ENSG00000234456	MAGI2-AS3	0.560562	0.255108	2.19736	0.0279951	-0.60851	0.752327	-0.808838	0.418609	0.440001	0.241596	1.82123	0.0685721
ENSG00000224635	AL391095.1	0.0651121	0.0294678	2.2096	0.0271327	-0.0972003	0.0966834	-1.00535	0.31473	0.0513157	0.0281876	1.82051	0.0686817
ENSG00000188846	RPL14	-0.262103	0.206445	-1.2696	0.204226	-1.15624	0.604183	-1.91373	0.055655	-0.355582	0.195355	-1.82018	0.0687309
ENSG00000238197	PAXBP1-AS1	0.188239	0.107186	1.7562	0.0790543	0.153741	0.316647	0.485526	0.627303	0.184693	0.101527	1.81915	0.0688878
ENSG00000197136	PCNX3	0.290897	0.23396	1.24336	0.213734	1.38988	0.693562	2.00398	0.0450724	0.403177	0.221687	1.81868	0.0689605
ENSG00000172795	DCP2	-0.0931645	0.0662528	-1.4062	0.159666	-0.288095	0.19211	-1.49964	0.133708	-0.113884	0.0626328	-1.81828	0.0690207
ENSG00000270885	RASL10B	0.490918	0.445726	1.10139	0.270727	3.06123	1.28797	2.37678	0.0174647	0.765821	0.421216	1.81812	0.0690458
ENSG00000168060	NAALADL1	0.547071	0.288597	1.89562	0.0580098	0.0758965	0.813351	0.0933133	0.925655	0.494384	0.271983	1.8177	0.06911
ENSG00000229980	TOB1-AS1	0.117685	0.082757	1.42205	0.155011	0.34459	0.23846	1.44507	0.148439	0.142076	0.0781825	1.81724	0.0691811
ENSG00000104611	SH2D4A	-0.492362	0.23526	-2.09284	0.0363631	0.391557	0.711842	0.550062	0.582277	-0.405322	0.223377	-1.81452	0.0695973
ENSG00000132305	IMMT	0.0793263	0.0381699	2.07824	0.037687	-0.0543646	0.112695	-0.482407	0.629517	0.0655678	0.0361525	1.81364	0.0697325
ENSG00000133619	KRBA1	0.816315	0.475417	1.71705	0.08597	0.822998	1.41299	0.58245	0.560264	0.816994	0.450596	1.81314	0.0698097
ENSG00000244094	SPRR2F	-0.148677	0.107436	-1.38386	0.1664	-0.489019	0.31417	-1.55654	0.119579	-0.18431	0.101656	-1.81307	0.0698211
ENSG00000175262	C1orf127	-0.315102	0.164783	-1.91223	0.0558472	0.0226826	0.529101	0.04287	0.965805	-0.285236	0.157329	-1.81298	0.0698342
ENSG00000175970	UNC119B	0.0923386	0.0566727	1.62933	0.103243	0.146971	0.172954	0.849769	0.395454	0.0976357	0.0538552	1.81293	0.0698424
ENSG00000124249	KCNK15	-0.219411	0.123848	-1.77162	0.0764574	-0.178561	0.454601	-0.392786	0.694478	-0.216589	0.119493	-1.81257	0.0698983
ENSG00000130717	UCK1	-0.269308	0.133516	-2.01705	0.0436907	0.0782184	0.3566	0.219345	0.826381	-0.226579	0.125039	-1.81207	0.0699751
ENSG00000120662	MTRF1	0.150635	0.0661077	2.27862	0.0226895	-0.200366	0.191175	-1.04808	0.294604	0.113146	0.0624778	1.81098	0.0701432
ENSG00000119408	NEK6	0.0531891	0.0257121	2.06864	0.0385801	-0.0346822	0.0753824	-0.460083	0.645456	0.0440314	0.0243354	1.80935	0.0703964
ENSG00000213918	DNASE1	0.129009	0.0635957	2.02858	0.0425008	-0.0701443	0.191263	-0.366742	0.713811	0.109183	0.0603472	1.80925	0.0704125
ENSG00000278615	C11orf98	-0.278956	0.209804	-1.3296	0.18365	-0.995822	0.595822	-1.67134	0.094654	-0.358036	0.197894	-1.80923	0.0704148
ENSG00000227124	ZNF717	0.190289	0.132025	1.4413	0.149499	0.518956	0.380729	1.36306	0.172863	0.225568	0.124738	1.80833	0.0705547
ENSG00000096063	SRPK1	-0.07485	0.0552489	-1.35478	0.175488	-0.284486	0.169528	-1.67811	0.0933257	-0.0949777	0.0525297	-1.80808	0.0705947
ENSG00000198466	ZNF587	0.110005	0.0472877	2.3263	0.0200026	-0.153035	0.133187	-1.14902	0.250546	0.0805588	0.0445623	1.80778	0.070641
ENSG00000250286	AC021491.2	0.100715	0.0803891	1.25284	0.210264	0.437346	0.230587	1.89667	0.0578722	0.137195	0.0759083	1.80738	0.0707026
ENSG00000161896	IP6K3	-0.0697523	0.0368594	-1.89239	0.0584392	-0.0100783	0.0965914	-0.104339	0.9169	-0.0621671	0.0344372	-1.80523	0.0710384
ENSG00000273133	AC116651.1	-0.0579445	0.0592603	-0.977796	0.328175	-0.490762	0.177298	-2.76801	0.00563996	-0.101439	0.0562039	-1.80483	0.0711006
ENSG00000179021	C3orf38	0.140207	0.0887439	1.57991	0.114127	0.2619	0.269468	0.971914	0.331093	0.152115	0.0842905	1.80465	0.0711301
ENSG00000156299	TIAM1	0.388228	0.281222	1.3805	0.167432	1.30542	0.838649	1.55657	0.119572	0.480936	0.266631	1.80375	0.07127
ENSG00000262877	AC110285.2	-0.00911966	0.0542318	-0.168161	0.866457	0.206846	0.067168	3.07954	0.00207321	0.0761088	0.0421951	1.80374	0.0712727
ENSG00000127580	WDR24	-0.375724	0.187927	-1.99931	0.0455751	0.156067	0.554501	0.281455	0.778361	-0.320935	0.177983	-1.80318	0.0713607
ENSG00000084636	COL16A1	0.388638	0.147959	2.62666	0.0086227	-0.926426	0.435595	-2.12681	0.0334362	0.252606	0.140097	1.80307	0.0713771
ENSG00000233569	AL161630.1	-0.0653989	0.0398825	-1.63979	0.101049	-0.091969	0.117992	-0.779454	0.435713	-0.0681233	0.0377825	-1.80304	0.0713823
ENSG00000272316	AL021368.2	0.068488	0.0413404	1.65669	0.097583	0.0871209	0.12014	0.725164	0.468351	0.0704607	0.0390908	1.80249	0.0714686
ENSG00000108950	FAM20A	-0.212242	0.130901	-1.6214	0.104933	-0.311185	0.37921	-0.820615	0.411866	-0.222777	0.123736	-1.80042	0.0717946
ENSG00000198064	NPIPB13	-0.448095	0.278376	-1.60967	0.10747	-0.725126	0.840976	-0.862244	0.388553	-0.475452	0.264274	-1.79909	0.0720052
ENSG00000146910	CNPY1	-0.226451	0.104155	-2.17417	0.0296924	0.227804	0.297453	0.765848	0.443767	-0.176838	0.0983029	-1.79891	0.0720331
ENSG00000185585	OLFML2A	-0.0769268	0.045768	-1.6808	0.0928021	-0.113566	0.169001	-0.671988	0.501591	-0.0794304	0.0441767	-1.79802	0.0721745
ENSG00000281398	SNHG4	-0.976776	0.652022	-1.49807	0.134114	-2.20766	1.88918	-1.16858	0.242574	-1.10779	0.616345	-1.79735	0.0722798
ENSG00000115648	MLPH	0.119498	0.0665785	1.79485	0.072678	0.0589749	0.183481	0.321422	0.747891	0.112456	0.0625856	1.79684	0.0723608
ENSG00000162461	SLC25A34	0.0937789	0.0474694	1.97556	0.0482041	-0.0312772	0.138942	-0.22511	0.821894	0.0807076	0.0449201	1.79669	0.0723848
ENSG00000139428	MMAB	0.141047	0.0643205	2.19288	0.0283163	-0.163923	0.188771	-0.868371	0.385191	0.109323	0.0608833	1.79562	0.0725551
ENSG00000100564	PIGH	0.118272	0.0712228	1.6606	0.0967944	0.141494	0.204825	0.690806	0.489688	0.120777	0.0672718	1.79536	0.0725959
ENSG00000267150	AC006557.1	-0.11844	0.0762291	-1.55374	0.120247	-0.227273	0.225181	-1.00929	0.312836	-0.12963	0.0722041	-1.79533	0.0726017
ENSG00000236333	TRHDE-AS1	0.181913	0.108747	1.67281	0.094365	0.213179	0.325305	0.655321	0.512261	0.185056	0.103137	1.79428	0.0727692
ENSG00000106927	AMBP	-0.0725327	0.0599737	-1.20941	0.226506	-0.345329	0.17336	-1.99198	0.0463734	-0.101691	0.0566779	-1.7942	0.0727811
ENSG00000112294	ALDH5A1	-0.0965756	0.0648078	-1.49019	0.136175	-0.223266	0.188921	-1.18179	0.237288	-0.109915	0.0613012	-1.79302	0.0729691
ENSG00000223534	HLA-DQB1-AS1	-0.136558	0.0762215	-1.79159	0.073198	-0.0662357	0.202609	-0.326914	0.743733	-0.127839	0.0713402	-1.79197	0.0731381
ENSG00000248383	PCDHAC1	0.403611	0.194169	2.07866	0.0376483	-0.381882	0.611104	-0.624905	0.532033	0.331583	0.185052	1.79184	0.0731592
ENSG00000184898	RBM43	0.184136	0.101365	1.81657	0.0692825	0.0701842	0.261225	0.268673	0.788181	0.169224	0.0944996	1.79074	0.0733356
ENSG00000242802	AP5Z1	0.375465	0.187902	1.99819	0.0456956	-0.09278	0.479866	-0.193346	0.846688	0.313214	0.174966	1.79014	0.0734317
ENSG00000179988	PSTK	0.391292	0.208158	1.87979	0.0601369	-0.0139001	0.664884	-0.020906	0.983321	0.355122	0.19865	1.78768	0.0738274
ENSG00000275052	PPP4R3B	-0.0885538	0.0548708	-1.61386	0.106558	-0.147998	0.177785	-0.832455	0.405152	-0.0937238	0.0524304	-1.78758	0.0738433
ENSG00000266173	STRADA	-0.224349	0.0978576	-2.2926	0.021871	-0.00320169	0.118923	-0.0269225	0.978522	-0.135063	0.0755638	-1.78741	0.0738714
ENSG00000140521	POLG	-0.111112	0.0622003	-1.78636	0.0740416	-0.0539637	0.182695	-0.295376	0.767707	-0.105176	0.0588813	-1.78623	0.0740614
ENSG00000169085	VXN	0.0960477	0.0656052	1.46402	0.143187	0.254812	0.200924	1.2682	0.204726	0.111343	0.0623649	1.78535	0.0742041
ENSG00000111640	GAPDH	-0.247455	0.155558	-1.59075	0.111665	-0.38541	0.447885	-0.860511	0.389508	-0.262305	0.146947	-1.78503	0.0742572
ENSG00000066629	EML1	-0.131725	0.0877555	-1.50105	0.133343	-0.296697	0.261626	-1.13405	0.256773	-0.148409	0.0831999	-1.78376	0.0744619
ENSG00000134070	IRAK2	-0.241244	0.133403	-1.80838	0.0705477	-0.0860822	0.399818	-0.215303	0.829531	-0.2257	0.126545	-1.78355	0.0744961
ENSG00000163002	NUP35	0.139449	0.065507	2.12877	0.0332733	-0.135231	0.190778	-0.708839	0.478425	0.11048	0.0619564	1.78319	0.074556
ENSG00000214736	TOMM6	-0.138907	0.0936864	-1.48269	0.138158	-0.318419	0.271967	-1.1708	0.24168	-0.157949	0.0885781	-1.78316	0.0745596
ENSG00000136710	CCDC115	-0.252956	0.13381	-1.8904	0.0587039	0.00823788	0.393597	0.0209297	0.983302	-0.225895	0.126689	-1.78306	0.0745759
ENSG00000151657	KIN	-0.120798	0.0706731	-1.70925	0.0874053	-0.108335	0.214207	-0.505751	0.613032	-0.119574	0.0671146	-1.78164	0.0748073
ENSG00000241697	TMEFF1	0.122673	0.0729918	1.68063	0.0928339	0.125219	0.212046	0.59053	0.554835	0.122942	0.0690172	1.78133	0.0748589
ENSG00000186792	HYAL3	0.0663866	0.0390275	1.70102	0.0889387	0.0594423	0.111939	0.531022	0.595403	0.0656339	0.0368519	1.78102	0.0749092
ENSG00000228452	AC098484.1	0.108346	0.0816352	1.3272	0.184444	0.4022	0.244436	1.64542	0.0998835	0.137833	0.0774311	1.78007	0.075064
ENSG00000198715	GLMP	0.165048	0.0738338	2.2354	0.0253914	-0.223487	0.215652	-1.03633	0.300048	0.124282	0.0698531	1.77919	0.075208
ENSG00000147789	ZNF7	0.146283	0.0781672	1.87141	0.061288	0.0209865	0.197397	0.106316	0.915331	0.129299	0.0726765	1.7791	0.0752233
ENSG00000197816	CCDC180	0.183048	0.0844829	2.16669	0.0302587	-0.213203	0.249786	-0.853543	0.393358	0.142372	0.0800294	1.779	0.0752395
ENSG00000129244	ATP1B2	-0.12842	0.0795699	-1.61392	0.106544	-0.20118	0.252535	-0.796643	0.425658	-0.134991	0.0758918	-1.77873	0.0752842
ENSG00000177994	C2orf73	-0.134955	0.0980299	-1.37668	0.168612	-0.428779	0.289783	-1.47965	0.138966	-0.165127	0.0928604	-1.77823	0.075366
ENSG00000204314	PRRT1	0.126744	0.10569	1.1992	0.230448	0.593768	0.30317	1.95853	0.0501678	0.177353	0.0997996	1.77709	0.0755537
ENSG00000085719	CPNE3	-0.123169	0.076967	-1.60029	0.109534	-0.18066	0.223282	-0.80911	0.418452	-0.129275	0.0727652	-1.77661	0.0756329
ENSG00000119943	PYROXD2	-0.0761575	0.0337804	-2.25449	0.0241656	0.100365	0.0955903	1.04995	0.29374	-0.0565602	0.0318501	-1.77582	0.0757621
ENSG00000119203	CPSF3	-0.28957	0.143788	-2.01387	0.0440237	0.208633	0.448398	0.465285	0.641727	-0.243116	0.136921	-1.7756	0.0757984
ENSG00000225670	CADM3-AS1	0.223699	0.113465	1.97152	0.0486648	-0.129454	0.363089	-0.356536	0.721439	0.19228	0.1083	1.77543	0.0758273
ENSG00000273045	C2orf15	-0.419393	0.231142	-1.81444	0.06961	-0.119581	0.673542	-0.17754	0.859084	-0.387804	0.218626	-1.77382	0.0760923
ENSG00000203780	FANK1	0.444492	0.212835	2.08843	0.0367588	-0.390417	0.622865	-0.626809	0.530784	0.357199	0.201402	1.77357	0.0761349
ENSG00000139178	C1RL	-0.0885726	0.0532971	-1.66187	0.0965398	-0.0960974	0.155159	-0.619346	0.535688	-0.0893668	0.0504063	-1.77293	0.0762402
ENSG00000118965	WDR35	0.116814	0.0726022	1.60895	0.107627	0.166816	0.2148	0.776612	0.437388	0.12194	0.0687796	1.77291	0.0762431
ENSG00000271959	AC100803.4	-0.281501	0.140914	-1.99768	0.0457512	0.146774	0.409471	0.358448	0.720008	-0.236151	0.133244	-1.77232	0.0763423
ENSG00000130811	EIF3G	8.00784	5.82082	1.37572	0.168907	24.4744	16.9234	1.44619	0.148124	9.7498	5.50433	1.7713	0.0765115
ENSG00000133884	DPF2	-0.151349	0.0871885	-1.73589	0.0825839	-0.0972209	0.235527	-0.412781	0.679767	-0.144826	0.0817658	-1.77123	0.0765233
ENSG00000007237	GAS7	-0.134828	0.179045	-0.753038	0.451427	-1.77881	0.534545	-3.32771	0.000875635	-0.300662	0.169775	-1.77095	0.0765692
ENSG00000215417	MIR17HG	2.21797	1.31386	1.68814	0.091385	2.09598	3.91447	0.535443	0.592343	2.20562	1.24557	1.77077	0.0765987
ENSG00000243789	JMJD7	0.0710232	0.045869	1.54839	0.121528	0.127097	0.134573	0.944441	0.344944	0.0768596	0.0434163	1.77029	0.0766781
ENSG00000171206	TRIM8	0.0861497	0.0381436	2.25856	0.0239107	-0.123126	0.11032	-1.11607	0.264391	0.0638033	0.0360497	1.76987	0.0767486
ENSG00000196872	KIAA1211L	-1.29777	0.763624	-1.69949	0.0892262	-1.11335	2.235	-0.498143	0.618383	-1.2785	0.722611	-1.76927	0.0768483
ENSG00000146267	FAXC	-0.133937	0.0809418	-1.65473	0.0979787	-0.145457	0.232358	-0.626003	0.531313	-0.135184	0.0764368	-1.76857	0.0769662
ENSG00000215241	LINC02449	0.36492	0.17875	2.04151	0.0412003	-0.163774	0.45466	-0.360212	0.718689	0.294141	0.166355	1.76815	0.0770359
ENSG00000104936	DMPK	0.106641	0.0708	1.50623	0.132009	0.224497	0.210343	1.06729	0.285842	0.118635	0.0671009	1.768	0.0770604
ENSG00000163161	ERCC3	0.112379	0.0695372	1.6161	0.106074	0.158262	0.212776	0.743794	0.457001	0.116806	0.066097	1.7672	0.0771955
ENSG00000115486	GGCX	-0.055603	0.0418562	-1.32843	0.184036	-0.19824	0.124684	-1.58994	0.111848	-0.0700492	0.03968	-1.76535	0.0775043
ENSG00000130313	PGLS	0.09537	0.0746686	1.27724	0.201516	0.331669	0.202518	1.63773	0.101478	0.123649	0.0700584	1.76494	0.0775745
ENSG00000105193	RPS16	0.169198	0.135191	1.25155	0.210735	0.743711	0.406736	1.82849	0.0674765	0.226353	0.12829	1.76439	0.0776661
ENSG00000233695	GAS6-AS1	0.0749166	0.06066	1.23502	0.216822	0.283263	0.162912	1.73876	0.0820779	0.100285	0.0568471	1.76412	0.0777112
ENSG00000067221	STOML1	0.0734754	0.0612718	1.19917	0.230462	0.3507	0.179845	1.95001	0.0511753	0.102307	0.0579982	1.76396	0.0777388
ENSG00000239300	AC080162.1	0.285437	0.133154	2.14366	0.0320605	-0.325342	0.392522	-0.828849	0.40719	0.222405	0.126096	1.76377	0.0777712
ENSG00000229117	RPL41	-1.46101	0.877215	-1.66551	0.0958106	-1.45529	2.51177	-0.579388	0.562327	-1.46039	0.828162	-1.76341	0.0778312
ENSG00000176723	ZNF843	0.132451	0.0761734	1.73881	0.0820681	0.0740656	0.175858	0.421166	0.673634	0.123227	0.069898	1.76296	0.0779071
ENSG00000134987	WDR36	0.0949907	0.0533587	1.78023	0.0750388	0.0209499	0.278009	0.0753569	0.939931	0.0923601	0.0524023	1.76252	0.0779814
ENSG00000135932	CAB39	-0.449375	0.273649	-1.64216	0.100557	-0.499995	0.779998	-0.641021	0.521509	-0.454923	0.258219	-1.76177	0.0781075
ENSG00000168679	SLC16A4	-0.124848	0.0833607	-1.49768	0.134216	-0.248873	0.237084	-1.04972	0.293846	-0.138494	0.0786412	-1.76109	0.078224
ENSG00000167703	SLC43A2	0.189238	0.114797	1.64845	0.0992605	0.205729	0.331602	0.620408	0.534989	0.191003	0.108481	1.76071	0.0782883
ENSG00000259275	AC087477.2	0.150296	0.0885284	1.69772	0.0895612	0.121085	0.254107	0.476511	0.63371	0.147134	0.0836002	1.75998	0.0784116
ENSG00000196381	ZNF781	0.0615467	0.0432672	1.42248	0.154887	0.165134	0.12879	1.28219	0.199775	0.0720522	0.0410145	1.75675	0.0789607
ENSG00000167543	TP53I13	0.038155	0.0397431	0.960041	0.337035	0.311209	0.117627	2.64572	0.00815179	0.0661325	0.037652	1.75641	0.0790181
ENSG00000138758	SEPTIN11	-0.0653333	0.0441761	-1.47893	0.139159	-0.154343	0.136328	-1.13214	0.257574	-0.0737915	0.0420248	-1.7559	0.0791048
ENSG00000275910	AC138932.5	-0.418699	0.300334	-1.39411	0.163284	-1.03915	0.807068	-1.28756	0.197898	-0.494169	0.281476	-1.75563	0.0791514
ENSG00000231013	AC013275.1	0.0998176	0.0716166	1.39378	0.163385	0.325392	0.228661	1.42303	0.154727	0.119968	0.068343	1.75539	0.0791932
ENSG00000186063	AIDA	0.152713	0.0890902	1.71414	0.0865033	0.0951466	0.209573	0.454002	0.649827	0.143902	0.0819895	1.75513	0.0792369
ENSG00000269148	AC092301.1	1.65438	1.53962	1.07454	0.282582	9.30422	4.25306	2.18766	0.0286947	2.54071	1.44768	1.75502	0.079256
ENSG00000228801	AC064807.1	-0.282487	0.200999	-1.40541	0.159899	-0.833984	0.617752	-1.35003	0.177006	-0.335283	0.191136	-1.75416	0.0794038
ENSG00000275765	AC091982.3	0.076737	0.0429629	1.78612	0.0740797	0.0228252	0.136479	0.167243	0.867179	0.0718763	0.0409804	1.75392	0.0794446
ENSG00000196388	INCA1	-0.251308	0.106849	-2.35199	0.018673	0.426167	0.303832	1.40264	0.160724	-0.176745	0.100798	-1.75346	0.0795231
ENSG00000111962	UST	-0.149315	0.0741557	-2.01354	0.044058	0.105837	0.219355	0.482493	0.629456	-0.123146	0.0702499	-1.75297	0.0796079
ENSG00000108479	GALK1	-0.154863	0.0721634	-2.14601	0.0318726	0.191388	0.215433	0.888391	0.37433	-0.119931	0.0684265	-1.7527	0.0796529
ENSG00000136235	GPNMB	-0.30142	0.121187	-2.48723	0.0128743	0.676661	0.358658	1.88665	0.0592077	-0.201195	0.11481	-1.75241	0.0797026
ENSG00000271736	LINC02772	-0.105711	0.0738601	-1.43124	0.152362	-0.223411	0.192496	-1.1606	0.245805	-0.120816	0.0689582	-1.75201	0.0797714
ENSG00000155760	FZD7	-0.133241	0.0813732	-1.6374	0.101546	-0.146638	0.234647	-0.624928	0.532018	-0.134679	0.0768815	-1.75178	0.0798125
ENSG00000139531	SUOX	0.0715337	0.0347669	2.05752	0.0396359	-0.047271	0.0933965	-0.506132	0.612764	0.0570745	0.0325826	1.75169	0.0798278
ENSG00000012223	LTF	0.0790157	0.0658367	1.20018	0.230071	0.351218	0.187825	1.86992	0.061495	0.1088	0.0621305	1.75116	0.0799183
ENSG00000132481	TRIM47	-0.227949	0.104734	-2.17646	0.0295207	0.314728	0.315416	0.997819	0.318367	-0.174057	0.0993973	-1.75112	0.0799244
ENSG00000184967	NOC4L	-0.0338647	0.0406812	-0.832441	0.40516	-0.349204	0.118091	-2.95708	0.00310565	-0.0673173	0.0384629	-1.75019	0.0800857
ENSG00000106868	SUSD1	-0.0582232	0.0458509	-1.26984	0.204142	-0.227547	0.134173	-1.69592	0.0899009	-0.075929	0.0433875	-1.75002	0.0801144
ENSG00000090060	PAPOLA	0.242305	0.132711	1.82581	0.0678796	0.0294642	0.381602	0.0772118	0.938455	0.21934	0.125348	1.74986	0.0801429
ENSG00000131845	ZNF304	0.0524922	0.0329422	1.59346	0.111057	0.0744294	0.0990405	0.751505	0.452349	0.0546774	0.0312585	1.7492	0.0802564
ENSG00000224870	MRPL20-AS1	-0.213061	0.179467	-1.18718	0.235155	-0.19188	0.149041	-1.28743	0.197944	-0.200525	0.114658	-1.7489	0.0803088
ENSG00000268858	AL118506.1	-0.0965024	0.0761326	-1.26756	0.204956	-0.340584	0.20922	-1.62788	0.103551	-0.125043	0.0715431	-1.7478	0.0804985
ENSG00000108352	RAPGEFL1	0.337402	0.140895	2.39471	0.0166337	0.0014899	-0.148923	-0.0100045	0.992018	0.178744	0.102348	1.74643	0.0807364
ENSG00000153822	KCNJ16	0.0526555	0.029627	1.77728	0.0755225	0.00473337	0.140353	0.0337248	0.973097	0.0506112	0.0289882	1.74592	0.0808243
ENSG00000259673	IQCH-AS1	0.153659	0.0971138	1.58226	0.11359	0.237873	0.304023	0.782419	0.433968	0.161456	0.0925088	1.74531	0.0809313
ENSG00000103671	TRIP4	0.0733441	0.0405892	1.80698	0.0707647	-0.161711	0.357644	-0.452156	0.651157	0.070355	0.0403303	1.74447	0.0810771
ENSG00000267169	AC022098.1	0.118068	0.0898592	1.31392	0.188872	0.470185	0.286717	1.63989	0.101027	0.149561	0.0857466	1.74422	0.0811205
ENSG00000254901	BORCS8	0.25455	0.137885	1.8461	0.0648779	-0.0312131	0.448403	-0.0696096	0.944504	0.229863	0.131795	1.7441	0.0811423
ENSG00000214941	ZSWIM7	-0.0667568	0.0472274	-1.41352	0.157503	-0.162397	0.132273	-1.22774	0.219544	-0.0775706	0.0444774	-1.74404	0.0811515
ENSG00000163510	CWC22	-0.0881314	0.0533803	-1.65101	0.0987364	-0.0931324	0.16573	-0.561954	0.574148	-0.0886014	0.0508097	-1.74379	0.0811957
ENSG00000159377	PSMB4	-0.463421	0.224517	-2.06408	0.0390101	0.445304	0.666627	0.667995	0.504137	-0.370844	0.212773	-1.74291	0.0813499
ENSG00000041988	THAP3	0.119424	0.0711125	1.67937	0.0930795	0.0984213	0.206983	0.475505	0.634427	0.117207	0.0672539	1.74275	0.0813768
ENSG00000106477	CEP41	-0.117679	0.100474	-1.17124	0.241504	-0.582506	0.295822	-1.96911	0.0489404	-0.165755	0.0951365	-1.74228	0.081459
ENSG00000236213	AC006369.1	0.289367	0.156422	1.84991	0.0643264	-0.0135098	0.45934	-0.0294112	0.976537	0.257893	0.148072	1.74168	0.0815648
ENSG00000177119	ANO6	0.346972	0.181876	1.90773	0.0564257	-0.145256	0.572479	-0.253731	0.799703	0.301844	0.173339	1.74136	0.0816214
ENSG00000161996	WDR90	-0.0674576	0.0398735	-1.69179	0.0906861	-0.0523585	0.122107	-0.428792	0.668074	-0.0660027	0.0379038	-1.74132	0.0816274
ENSG00000197223	C1D	0.586005	0.315174	1.85931	0.0629833	0.017949	0.81148	0.0221189	0.982353	0.511546	0.293792	1.74118	0.0816515
ENSG00000256576	LINC02361	-0.0842483	0.0441675	-1.90748	0.056459	0.0291962	0.132838	0.219787	0.826037	-0.0729555	0.0419115	-1.7407	0.0817356
ENSG00000168502	MTCL1	0.472234	0.268766	1.75705	0.0789097	0.187786	0.805526	0.233122	0.815667	0.44374	0.254949	1.74051	0.0817703
ENSG00000198039	ZNF273	0.0436563	0.0300625	1.45218	0.14645	0.100081	0.088408	1.13203	0.257622	0.0495044	0.028462	1.73932	0.0819793
ENSG00000157895	C12orf43	-0.0629118	0.0379545	-1.65756	0.0974067	-0.0560851	0.106555	-0.526351	0.598644	-0.0621432	0.035754	-1.73807	0.0821978
ENSG00000259915	AC017071.1	0.0967117	0.0559974	1.72708	0.0841538	0.0522723	0.164082	0.318575	0.750049	0.0920758	0.0529961	1.73741	0.0823153
ENSG00000198793	MTOR	0.315002	0.184249	1.70966	0.0873294	0.19952	0.539859	0.369578	0.711697	0.302954	0.174373	1.73739	0.0823181
ENSG00000129534	MIS18BP1	0.104476	0.073259	1.42612	0.153834	0.259991	0.216058	1.20333	0.228847	0.120512	0.0693792	1.737	0.0823875
ENSG00000262580	AC087741.1	-0.0393587	0.0247822	-1.58818	0.112245	-0.0555237	0.0760033	-0.730543	0.465058	-0.0409121	0.0235613	-1.73641	0.0824906
ENSG00000183688	RFLNB	0.0947217	0.0721157	1.31347	0.189025	0.299318	0.201727	1.48378	0.137866	0.117906	0.0679069	1.73629	0.0825118
ENSG00000177058	SLC38A9	-19.0085	12.3	-1.54541	0.122248	-30.2557	35.7957	-0.845233	0.397981	-20.1963	11.6325	-1.7362	0.0825281
ENSG00000105063	PPP6R1	0.362162	0.222759	1.6258	0.103992	0.410184	0.669952	0.612259	0.540367	0.366943	0.211381	1.73593	0.0825756
ENSG00000233421	LINC01783	-0.130364	0.0941202	-1.38508	0.166027	-0.361173	0.275019	-1.31327	0.189093	-0.154563	0.0890497	-1.73569	0.0826181
ENSG00000204564	C6orf136	0.694083	0.349469	1.98611	0.0470212	-0.195635	0.82374	-0.237496	0.812272	0.558373	0.321714	1.73562	0.0826314
ENSG00000175322	ZNF519	-0.0520812	0.0347649	-1.4981	0.134109	-0.101698	0.103059	-0.986795	0.323743	-0.0571504	0.0329412	-1.73492	0.0827548
ENSG00000235106	BRD3OS	0.124232	0.103093	1.20505	0.228184	0.550848	0.300537	1.83288	0.0668211	0.169146	0.0975152	1.73456	0.0828179
ENSG00000135299	ANKRD6	0.0965469	0.0761833	1.2673	0.205049	0.373654	0.224629	1.66343	0.0962273	0.125133	0.0721469	1.73442	0.0828442
ENSG00000156411	ATP5MPL	-0.0855399	0.0488502	-1.75107	0.0799346	-0.033383	0.147782	-0.225894	0.821284	-0.0804022	0.0463818	-1.73348	0.0830096
ENSG00000153347	FAM81B	0.144726	0.0708904	2.04155	0.041196	-0.13327	0.210658	-0.632638	0.52697	0.116447	0.0671881	1.73315	0.0830684
ENSG00000215039	CD27-AS1	-0.0402602	0.0327175	-1.23054	0.218494	-0.176313	0.0983877	-1.79202	0.073129	-0.053807	0.0310459	-1.73314	0.0830705
ENSG00000131979	GCH1	0.115641	0.0920126	1.25679	0.208829	0.45136	0.269204	1.67665	0.0936117	0.150758	0.0870673	1.73151	0.0833602
ENSG00000067248	DHX29	0.242269	0.119476	2.02776	0.0425849	-0.261378	0.381737	-0.684708	0.493528	0.197335	0.114022	1.73067	0.0835103
ENSG00000007341	ST7L	-0.0400892	0.0358712	-1.11759	0.263743	-0.222059	0.105969	-2.09552	0.0361252	-0.0587969	0.0339773	-1.73048	0.0835449
ENSG00000023228	NDUFS1	0.0988639	0.0571915	1.72865	0.0838722	0.0505195	0.254087	0.198827	0.842398	0.0965327	0.0557955	1.73012	0.0836097
ENSG00000284048	AC073111.3	-1.47499	1.06829	-1.3807	0.167371	-4.16202	3.15981	-1.31717	0.187781	-1.75062	1.01202	-1.72983	0.0836603
ENSG00000116299	KIAA1324	-0.408331	0.185802	-2.19766	0.0279733	0.647831	0.56508	1.14644	0.251613	-0.305285	0.176506	-1.7296	0.083701
ENSG00000143198	MGST3	0.0796483	0.0480527	1.65752	0.0974144	0.0747612	0.151086	0.494826	0.620723	0.0791994	0.0457924	1.72953	0.0837142
ENSG00000117298	ECE1	-0.286598	0.172493	-1.66151	0.0966117	-0.249711	0.517334	-0.482689	0.629317	-0.282908	0.163637	-1.72888	0.083831
ENSG00000181652	ATG9B	-0.368095	0.174916	-2.10441	0.0353426	0.429228	0.517784	0.828971	0.407121	-0.286425	0.165716	-1.72841	0.0839145
ENSG00000273151	AC073957.3	-0.13037	0.0821573	-1.58683	0.112551	-0.165996	0.237414	-0.699184	0.484437	-0.13418	0.07764	-1.72823	0.0839473
ENSG00000160868	CYP3A4	0.230988	0.15129	1.52679	0.126814	0.366113	0.425481	0.860469	0.38953	0.246155	0.142547	1.72683	0.0841978
ENSG00000139641	ESYT1	-0.452113	0.216822	-2.08518	0.0370529	0.258142	0.514579	0.501656	0.61591	-0.345025	0.199809	-1.72678	0.084208
ENSG00000229848	AC139149.1	0.309647	0.178576	1.73398	0.0829221	0.138814	0.512467	0.270874	0.786488	0.291149	0.168631	1.72655	0.0842494
ENSG00000188878	FBF1	0.266552	0.130301	2.04565	0.0407905	-0.18181	0.344055	-0.528434	0.597198	0.21031	0.121855	1.7259	0.084366
ENSG00000069998	HDHD5	-0.107076	0.0762137	-1.40494	0.160038	-0.258386	0.215067	-1.20142	0.229588	-0.123957	0.0718364	-1.72555	0.0844283
ENSG00000275401	AL391095.3	0.171505	0.0823428	2.08281	0.0372682	-0.261279	0.275973	-0.946757	0.343763	0.136125	0.0789054	1.72517	0.0844967
ENSG00000104760	FGL1	0.0462776	0.10388	0.44549	0.655966	1.28254	0.311601	4.11597	3.85553e-05	0.169932	0.0985483	1.72436	0.0846435
ENSG00000137877	SPTBN5	0.0552589	0.0307466	1.79724	0.0722978	0.00520734	0.0930348	0.0559719	0.955364	0.0503305	0.0291936	1.72403	0.0847031
ENSG00000259211	AC013356.2	-0.249013	0.104656	-2.37935	0.0173432	0.508488	0.308513	1.64819	0.099314	-0.17084	0.0991087	-1.72376	0.0847512
ENSG00000005156	LIG3	-0.0566294	0.0317288	-1.78479	0.0742946	-0.00987314	0.092731	-0.106471	0.915209	-0.0517292	0.0300202	-1.72315	0.0848617
ENSG00000189223	PAX8-AS1	0.0439697	0.0275696	1.59486	0.110743	0.0646294	0.0945618	0.683462	0.494315	0.0455882	0.0264676	1.72242	0.0849941
ENSG00000203814	HIST2H2BF	-0.553243	0.316837	-1.74614	0.0807862	-0.198591	0.92812	-0.213971	0.83057	-0.516227	0.299847	-1.72163	0.0851359
ENSG00000175928	LRRN1	-0.136975	0.0857455	-1.59746	0.110162	-0.178742	0.271581	-0.658152	0.510441	-0.140761	0.0817669	-1.7215	0.0851608
ENSG00000168496	FEN1	-0.107256	0.0940892	-1.13994	0.254312	-0.530582	0.2704	-1.96221	0.0497378	-0.152976	0.0888632	-1.72148	0.0851646
ENSG00000146232	NFKBIE	0.273382	0.143049	1.91111	0.0559905	-0.131083	0.434826	-0.301462	0.763063	0.233883	0.135884	1.72119	0.0852167
ENSG00000137968	SLC44A5	0.000541486	0.448601	0.00120706	0.999037	0.171156	0.0972139	1.76061	0.0783036	0.163503	0.0950086	1.72093	0.0852632
ENSG00000164068	RNF123	0.0798736	0.0530152	1.50662	0.131909	0.141211	0.154821	0.912091	0.361721	0.086311	0.0501561	1.72085	0.0852786
ENSG00000213949	ITGA1	0.162043	0.0914007	1.77288	0.0762484	0.0369752	0.25677	0.144001	0.885499	0.147978	0.086108	1.71851	0.0857035
ENSG00000196670	ZFP62	0.0935162	0.0471939	1.98153	0.0475319	-0.0719441	0.141366	-0.508921	0.610807	0.0769246	0.0447652	1.7184	0.0857235
ENSG00000196209	SIRPB2	0.0522384	0.0417135	1.25232	0.210455	0.231485	0.13263	1.74534	0.0809263	0.0683728	0.0397919	1.71826	0.0857489
ENSG00000271964	AC090948.1	0.0705381	0.053742	1.31253	0.189341	0.234979	0.158684	1.4808	0.138661	0.0874586	0.050902	1.71817	0.0857648
ENSG00000259820	AC083843.3	-0.0760741	0.0473985	-1.60499	0.108496	-0.0726643	0.118482	-0.613293	0.539683	-0.0756037	0.0440077	-1.71796	0.0858031
ENSG00000175573	C11orf68	0.35567	0.262145	1.35677	0.174855	1.07552	0.789309	1.36261	0.173005	0.427184	0.248783	1.71709	0.0859621
ENSG00000172888	ZNF621	0.45168	0.358746	1.25905	0.208012	1.75604	1.0682	1.64391	0.100194	0.583885	0.34008	1.71691	0.0859964
ENSG00000164404	GDF9	-0.0951369	0.0585378	-1.62522	0.104115	-0.0944727	0.171541	-0.55073	0.581819	-0.0950676	0.0554009	-1.71599	0.0861631
ENSG00000272541	AL021368.3	-0.0525048	0.0319207	-1.64485	0.0999998	-0.0456001	0.092813	-0.491312	0.623206	-0.0517745	0.0301853	-1.71522	0.0863046
ENSG00000125430	HS3ST3B1	-0.169243	0.0798767	-2.1188	0.0341071	0.216323	0.236524	0.914592	0.360406	-0.129771	0.0756777	-1.71479	0.0863836
ENSG00000198937	CCDC167	-0.119902	0.0543401	-2.20651	0.0273484	0.187195	0.160278	1.16794	0.242829	-0.0882414	0.0514628	-1.71467	0.0864067
ENSG00000071462	BUD23	0.241412	0.162953	1.48148	0.138479	0.409156	0.437669	0.934855	0.349863	0.261834	0.152712	1.71456	0.0864257
ENSG00000164197	RNF180	-0.385561	0.222167	-1.73545	0.0826606	-0.140209	0.692449	-0.202482	0.83954	-0.362661	0.211546	-1.71434	0.086466
ENSG00000106459	NRF1	-0.0632302	0.0636779	-0.99297	0.320725	-0.685526	0.23624	-2.90181	0.00371009	-0.105381	0.0614835	-1.71397	0.0865339
ENSG00000271579	AC078880.3	0.172942	0.0917264	1.88541	0.0593745	-0.0264488	0.233476	-0.113283	0.909806	0.146281	0.085374	1.71342	0.0866361
ENSG00000099326	MZF1	0.462451	0.287724	1.60727	0.107995	0.507568	0.852232	0.595575	0.551459	0.467067	0.272607	1.71334	0.0866508
ENSG00000151882	CCL28	-0.0453164	0.0324381	-1.39701	0.16241	-0.110327	0.0925194	-1.19248	0.233074	-0.0524331	0.0306111	-1.71288	0.086735
ENSG00000267309	AC092295.2	0.121759	0.100564	1.21076	0.225987	0.500743	0.289344	1.73061	0.0835207	0.162604	0.0949899	1.71181	0.0869325
ENSG00000283052	LINC02456	-0.160061	0.0874812	-1.82966	0.0673009	0.00945893	0.246024	0.0384472	0.969331	-0.141033	0.0824255	-1.71104	0.0870741
ENSG00000137764	MAP2K5	-0.257962	0.128503	-2.00743	0.0447039	0.208472	0.36917	0.564705	0.572275	-0.207554	0.121361	-1.71022	0.0872258
ENSG00000140519	RHCG	0.29856	0.211382	1.41242	0.157825	0.62401	0.564929	1.10458	0.269341	0.338529	0.197976	1.70995	0.0872755
ENSG00000111802	TDP2	-0.112488	0.0771637	-1.45778	0.144901	-0.222928	0.220684	-1.01017	0.312415	-0.124519	0.0728394	-1.7095	0.0873579
ENSG00000158747	NBL1	0.276048	0.179379	1.5389	0.123828	0.403798	0.518387	0.778951	0.436009	0.289709	0.169517	1.70902	0.087447
ENSG00000169641	LUZP1	0.12144	0.072012	1.68638	0.0917223	0.0722756	0.200703	0.360112	0.718764	0.115832	0.0677811	1.70892	0.087466
ENSG00000102710	SUPT20H	0.0674204	0.0881663	0.764696	0.444453	0.944232	0.285312	3.30947	0.000934727	0.14385	0.0842361	1.7077	0.0876917
ENSG00000018280	SLC11A1	0.18694	0.142789	1.3092	0.190466	0.643291	0.434614	1.48014	0.138835	0.231399	0.135655	1.70579	0.0880473
ENSG00000146828	SLC12A9	0.142877	0.105141	1.3589	0.174177	0.394488	0.305572	1.29099	0.196709	0.169512	0.0994205	1.705	0.0881946
ENSG00000184162	NR2C2AP	-0.16556	0.0883072	-1.87482	0.060818	-0.0249358	-0.152752	0.163243	0.870327	-0.130335	0.0764512	-1.70481	0.0882301
ENSG00000243414	TICAM2	-0.0667927	0.0616389	-1.08361	0.278537	-0.424404	0.192539	-2.20425	0.0275069	-0.100036	0.0587041	-1.70408	0.0883663
ENSG00000172086	KRCC1	-0.354465	0.22455	-1.57855	0.114438	-0.434272	0.667224	-0.650864	0.515134	-0.362584	0.212821	-1.7037	0.0884364
ENSG00000260193	LINC02846	0.168202	0.100802	1.66864	0.0951895	0.109246	0.276918	0.394506	0.693208	0.161304	0.0947215	1.70293	0.0885818
ENSG00000163013	FBXO41	0.102303	0.0626335	1.63336	0.102393	0.0917416	0.18962	0.483818	0.628515	0.101264	0.059473	1.70269	0.0886265
ENSG00000271384	AL161729.3	0.293384	0.145948	2.0102	0.0444102	-0.16927	0.370046	-0.45743	0.647362	0.231104	0.13577	1.70218	0.088722
ENSG00000146411	SLC2A12	-0.189931	0.100302	-1.89359	0.0582791	0.0737223	0.285887	0.257872	0.796505	-0.161035	0.094646	-1.70144	0.0888604
ENSG00000139055	ERP27	0.203289	0.0830675	2.44727	0.0143942	-0.462773	0.243243	-1.90251	0.0571049	0.133724	0.07861	1.70111	0.0889224
ENSG00000183486	MX2	-0.100348	0.0481449	-2.0843	0.0371328	0.14615	0.152923	0.95571	0.339219	-0.0781192	0.0459228	-1.7011	0.0889243
ENSG00000147324	MFHAS1	0.250366	0.125372	1.99698	0.0458271	-0.184928	0.349163	-0.529632	0.596367	0.200654	0.117996	1.70051	0.0890347
ENSG00000228784	LINC00954	-0.257023	0.147789	-1.73912	0.0820131	0.0570302	0.831033	0.0686256	0.945288	-0.247395	0.145506	-1.70024	0.0890854
ENSG00000277283	AC004812.2	0.196315	0.105919	1.85344	0.0638195	-0.0268731	0.280018	-0.0959691	0.923545	0.168378	0.0990688	1.69961	0.0892041
ENSG00000107443	CCNJ	0.458523	0.271253	1.69039	0.0909538	0.28093	1.25993	0.222973	0.823557	0.450656	0.265177	1.69945	0.089234
ENSG00000136758	YME1L1	-0.379742	0.20296	-1.87101	0.0613431	0.153189	0.615106	0.249044	0.803326	-0.327417	0.192739	-1.69875	0.0893657
ENSG00000169136	ATF5	0.202467	0.137391	1.47366	0.140574	0.373922	0.398779	0.937666	0.348416	0.220659	0.129898	1.69872	0.0893727
ENSG00000168000	BSCL2	0.107769	0.0802934	1.34219	0.179535	0.284855	0.222014	1.28305	0.199475	0.128252	0.0755071	1.69854	0.0894053
ENSG00000197753	LHFPL5	-0.0866101	0.05995	-1.4447	0.148541	-0.181801	0.176876	-1.02785	0.304021	-0.0964188	0.0567774	-1.69819	0.0894721
ENSG00000188227	ZNF793	0.106403	0.0913772	1.16444	0.244247	0.48138	0.263832	1.82457	0.0680657	0.146566	0.0863451	1.69744	0.0896127
ENSG00000142733	MAP3K6	-0.109668	0.0921848	-1.18965	0.234183	-0.424949	0.25223	-1.68477	0.0920328	-0.146819	0.0865833	-1.6957	0.0899432
ENSG00000148814	LRRC27	0.0520482	0.0374442	1.39002	0.164522	0.130572	0.110543	1.18119	0.237528	0.0601305	0.0354648	1.6955	0.0899812
ENSG00000259120	SMIM6	-0.176052	0.113097	-1.55665	0.119554	-0.223275	0.326487	-0.683872	0.494056	-0.181112	0.106867	-1.69474	0.0901239
ENSG00000114982	KANSL3	-0.241251	0.14189	-1.70027	0.0890801	-0.109518	0.391377	-0.279829	0.779609	-0.225948	0.133394	-1.69384	0.0902958
ENSG00000213928	IRF9	-0.201623	0.162841	-1.23816	0.215655	-0.762366	0.474216	-1.60763	0.107915	-0.26077	0.154013	-1.69316	0.0904245
ENSG00000183828	NUDT14	-0.0507843	0.0273132	-1.85933	0.0629805	0.0142865	0.0775345	0.184261	0.853809	-0.0436007	0.0257615	-1.69248	0.0905554
ENSG00000143954	REG3G	-0.0549657	0.0399183	-1.37695	0.168526	-0.148538	0.121132	-1.22624	0.220107	-0.064132	0.0379127	-1.69157	0.0907279
ENSG00000170989	S1PR1	0.144491	0.102555	1.40891	0.158863	0.392718	0.335584	1.17025	0.241899	0.165693	0.0980776	1.68941	0.0911409
ENSG00000110448	CD5	0.0902759	0.0624632	1.44527	0.148383	0.177152	0.179497	0.986935	0.323674	0.09966	0.0589933	1.68934	0.0911535
ENSG00000015532	XYLT2	0.125467	0.0782564	1.60328	0.108873	0.120598	0.226877	0.531558	0.595032	0.124949	0.0739792	1.68898	0.091224
ENSG00000198898	CAPZA2	0.326239	0.205583	1.5869	0.112536	0.355238	0.614686	0.577917	0.56332	0.329156	0.194968	1.68826	0.0913613
ENSG00000268041	ERFL	-0.243631	0.140148	-1.73839	0.0821429	-0.0189554	0.520274	-0.0364335	0.970937	-0.228431	0.135324	-1.68803	0.0914057
ENSG00000257556	LINC02298	-0.37679	0.197422	-1.90855	0.0563208	0.242536	0.602041	0.402856	0.687054	-0.316658	0.187594	-1.688	0.0914113
ENSG00000167202	TBC1D2B	-0.107333	0.098542	-1.08921	0.276062	-0.582498	0.287491	-2.02614	0.0427503	-0.15729	0.093218	-1.68733	0.0915398
ENSG00000173531	MST1	-0.140416	0.0701868	-2.00061	0.0454346	0.0599091	0.161351	0.371296	0.710417	-0.108542	0.0643612	-1.68645	0.091709
ENSG00000134490	TMEM241	1.03518	0.754852	1.37136	0.170262	2.49158	2.1212	1.17461	0.240151	1.19888	0.711164	1.6858	0.0918346
ENSG00000117362	APH1A	0.422474	0.36895	1.14507	0.25218	1.91467	1.04909	1.82507	0.0679901	0.586718	0.348053	1.68571	0.0918512
ENSG00000165995	CACNB2	-1.15309	0.471664	-2.44473	0.0144959	2.68276	1.381	1.94262	0.0520622	-0.752389	0.446349	-1.68565	0.0918628
ENSG00000198231	DDX42	0.0876936	0.0465065	1.88562	0.059346	-0.043269	0.137241	-0.315277	0.752551	0.0742041	0.0440462	1.68469	0.0920492
ENSG00000114738	MAPKAPK3	0.779225	0.510626	1.52602	0.127005	0.795042	1.1212	0.709098	0.478264	0.781942	0.464702	1.68268	0.092438
ENSG00000106125	MINDY4	0.100913	0.0732229	1.37816	0.168154	0.203578	0.18625	1.09303	0.274379	0.114657	0.0681457	1.68252	0.0924676
ENSG00000112541	PDE10A	0.158489	0.123311	1.28529	0.198692	0.535861	0.367437	1.45838	0.144737	0.196689	0.116903	1.68249	0.092473
ENSG00000117748	RPA2	-0.0539838	0.0289464	-1.86496	0.0621873	0.0113967	0.0743673	0.153248	0.878202	-0.0453816	0.026975	-1.68236	0.0924992
ENSG00000144182	LIPT1	-0.113003	0.0649604	-1.73957	0.081934	-0.0189758	0.196338	-0.0966487	0.923005	-0.103726	0.0616725	-1.68188	0.0925913
ENSG00000170954	ZNF415	0.0801937	0.0797113	1.00605	0.314391	0.522764	0.232406	2.24936	0.0244895	0.126777	0.0753997	1.6814	0.0926858
ENSG00000124143	ARHGAP40	0.0480038	0.0288679	1.66288	0.0963368	0.025173	0.0590855	0.426043	0.670076	0.0436042	0.0259377	1.68111	0.0927409
ENSG00000157837	SPPL3	-0.0793337	0.045709	-1.73563	0.0826301	0.000523862	-0.178803	-0.00292983	0.997662	-0.074435	0.0442849	-1.68082	0.0927973
ENSG00000167657	DAPK3	0.112036	0.091664	1.22225	0.221615	0.395563	0.253281	1.56175	0.118346	0.144871	0.086193	1.68077	0.0928079
ENSG00000225973	PIGBOS1	-0.378271	0.213399	-1.7726	0.0762947	-0.0252198	0.58712	-0.0429551	0.965737	-0.337073	0.200562	-1.68064	0.0928322
ENSG00000196329	GIMAP5	0.157056	0.124589	1.26059	0.207455	0.536697	0.359244	1.49396	0.135186	0.197815	0.117711	1.68052	0.0928567
ENSG00000214870	AC004540.1	-0.0710888	0.0350852	-2.02618	0.0427467	0.0657187	0.097832	0.671751	0.501742	-0.0554986	0.0330257	-1.68047	0.0928658
ENSG00000161999	JMJD8	0.111009	0.0554279	2.00276	0.0452031	-0.109287	0.163027	-0.670366	0.502625	0.0881823	0.0524778	1.68037	0.0928847
ENSG00000174721	FGFBP3	-0.192584	0.135879	-1.41733	0.156388	-0.423944	0.402687	-1.05279	0.292438	-0.216234	0.128747	-1.67953	0.0930488
ENSG00000232677	LINC00665	0.102041	0.0626047	1.62992	0.103117	0.0797337	0.19138	0.416626	0.676952	0.0998846	0.0595019	1.67868	0.0932149
ENSG00000177885	GRB2	0.545252	0.261289	2.08678	0.0369081	-0.683047	0.75746	-0.90176	0.367185	0.414635	0.247006	1.67865	0.0932211
ENSG00000198771	RCSD1	0.274677	0.146706	1.8723	0.0611647	-0.12063	0.426046	-0.283138	0.777071	0.232774	0.138712	1.6781	0.0933266
ENSG00000186184	POLR1D	0.0579132	0.0348745	1.66062	0.0967903	0.0330875	0.0985646	0.335694	0.737102	0.0551511	0.0328772	1.67749	0.0934475
ENSG00000165644	COMTD1	-0.127865	0.0677283	-1.88791	0.0590387	0.077954	0.206994	0.376601	0.70647	-0.107961	0.0643701	-1.67718	0.0935064
ENSG00000196305	IARS	0.608268	0.382628	1.58971	0.1119	0.603893	1.1341	0.532485	0.59439	0.607821	0.36255	1.67652	0.0936369
ENSG00000166035	LIPC	0.109795	0.087831	1.25007	0.211273	0.402766	0.261701	1.53903	0.123797	0.139454	0.0832666	1.67479	0.0939755
ENSG00000132970	WASF3	0.0305444	0.0358615	0.851732	0.394363	0.228316	0.0931924	2.44994	0.014288	0.056053	0.033469	1.67478	0.0939782
ENSG00000136699	SMPD4	0.157219	0.117976	1.33263	0.182652	0.431223	0.340005	1.26829	0.204696	0.186663	0.111457	1.67475	0.0939825
ENSG00000173638	SLC19A1	-0.147134	0.0911272	-1.6146	0.106397	-0.117837	0.258923	-0.455105	0.649034	-0.143905	0.0859589	-1.67412	0.0941076
ENSG00000140365	COMMD4	0.138999	0.0793454	1.75182	0.0798042	0.0189915	0.212947	0.0891843	0.928935	0.124369	0.0743518	1.67271	0.0943843
ENSG00000162836	ACP6	-0.039603	0.027363	-1.44732	0.147807	-0.0734702	0.0788716	-0.931516	0.351587	-0.0432413	0.0258514	-1.67269	0.0943887
ENSG00000172301	COPRS	-0.200515	0.154069	-1.30147	0.193099	-0.735997	0.503202	-1.46263	0.14357	-0.246411	0.147318	-1.67264	0.0943974
ENSG00000237975	FLG-AS1	-0.0363903	0.0272753	-1.33418	0.182144	-0.103498	0.080981	-1.27805	0.201231	-0.0432274	0.0258485	-1.67234	0.0944578
ENSG00000147416	ATP6V1B2	0.236915	0.197722	1.19823	0.230829	0.966243	0.579633	1.66699	0.0955162	0.312934	0.187134	1.67225	0.0944755
ENSG00000139197	PEX5	0.0343042	0.0230288	1.48962	0.136323	0.0560266	0.0685786	0.816969	0.413946	0.0365055	0.0218308	1.6722	0.0944849
ENSG00000070423	RNF126	4.27379	2.22199	1.92341	0.0544289	-3.45055	6.82109	-0.505865	0.612952	3.53276	2.11272	1.67214	0.0944972
ENSG00000241058	NSUN6	-0.128026	0.0512532	-2.49791	0.0124929	0.317686	0.149338	2.1273	0.0333951	-0.0810582	0.0484776	-1.67208	0.0945094
ENSG00000227885	AL590652.1	0.253662	0.114136	2.22246	0.0262519	-0.503579	0.351527	-1.43255	0.151986	0.181446	0.108557	1.67144	0.0946347
ENSG00000274317	LINC02334	0.193966	0.135632	1.43009	0.152691	0.392265	0.398609	0.984084	0.325074	0.214543	0.128402	1.67086	0.0947488
ENSG00000035862	TIMP2	-0.181506	0.103762	-1.74925	0.0802471	0.0502737	0.4192	0.119928	0.90454	-0.168125	0.100722	-1.6692	0.0950787
ENSG00000162174	ASRGL1	0.0464539	0.0610502	0.760914	0.446709	0.452806	0.164695	2.74936	0.00597121	0.0955445	0.0572439	1.66908	0.0951018
ENSG00000157741	UBN2	-0.346057	0.184186	-1.87885	0.0602651	0.214772	0.565671	0.379677	0.704185	-0.292298	0.175136	-1.66898	0.0951213
ENSG00000130300	PLVAP	-0.0643775	0.0541198	-1.18954	0.234229	-0.266995	0.158752	-1.68183	0.0926013	-0.0854735	0.051225	-1.66859	0.0951987
ENSG00000224152	AC009506.1	0.333747	0.210118	1.58838	0.112201	0.295516	0.579167	0.510243	0.609881	0.3293	0.197521	1.66717	0.0954816
ENSG00000218739	CEBPZOS	0.0820622	0.0504395	1.62694	0.103749	0.0601099	0.154949	0.387933	0.698066	0.0799589	0.0479623	1.66712	0.0954908
ENSG00000177463	NR2C2	-0.210298	0.0874215	-2.40557	0.0161474	0.0103588	0.092069	0.112511	0.910418	-0.105679	0.0633957	-1.66698	0.0955185
ENSG00000270964	AC016355.1	-0.0544521	0.0396564	-1.3731	0.169721	-0.137291	0.119161	-1.15214	0.249262	-0.062712	0.0376274	-1.66666	0.0955824
ENSG00000099260	PALMD	-0.0572684	0.0415535	-1.37818	0.168146	-0.149452	0.129101	-1.15764	0.24701	-0.0659221	0.0395551	-1.66659	0.0955957
ENSG00000168734	PKIG	-0.41253	0.255766	-1.61292	0.106762	-0.43376	1.04418	-0.415409	0.677843	-0.413732	0.248422	-1.66544	0.0958253
ENSG00000182578	CSF1R	0.187706	0.175154	1.07166	0.283872	0.750491	0.424627	1.76741	0.0771589	0.269539	0.16192	1.66465	0.0959835
ENSG00000186666	BCDIN3D	-0.18669	0.115198	-1.6206	0.105103	-0.153084	0.394383	-0.388161	0.697897	-0.184048	0.110577	-1.66443	0.0960261
ENSG00000135541	AHI1	-0.0932038	0.0434595	-2.14461	0.031984	0.169213	0.13604	1.24384	0.213557	-0.0689028	0.0413984	-1.66438	0.0960356
ENSG00000156030	ELMSAN1	-0.219227	0.116768	-1.87745	0.0604565	0.115877	0.33839	0.342437	0.732022	-0.18357	0.110381	-1.66306	0.0963014
ENSG00000271889	AC016747.2	-0.0903734	0.0716148	-1.26194	0.206971	-0.310266	0.212268	-1.46167	0.14383	-0.112845	0.067857	-1.66298	0.0963159
ENSG00000241764	AC002467.1	0.535714	0.359042	1.49206	0.135683	0.817675	1.05456	0.775367	0.438123	0.565002	0.339883	1.66234	0.0964441
ENSG00000168237	GLYCTK	-0.0653355	0.0659243	-0.991068	0.321652	-0.446235	0.19645	-2.27149	0.0231172	-0.103888	0.0624991	-1.66223	0.0964661
ENSG00000197122	SRC	0.125599	0.0684583	1.83468	0.0665532	-0.115469	0.26071	-0.4429	0.657838	0.11005	0.0662137	1.66204	0.0965053
ENSG00000169371	SNUPN	-0.0813812	0.0530324	-1.53456	0.124893	-0.108159	0.164788	-0.656355	0.511596	-0.0838943	0.0504826	-1.66185	0.0965435
ENSG00000158769	F11R	0.11578	0.0758863	1.52571	0.127082	0.158804	0.233253	0.680821	0.495985	0.119898	0.0721633	1.66149	0.0966155
ENSG00000177971	IMP3	0.124739	0.115304	1.08182	0.279333	0.699264	0.347383	2.01295	0.0441202	0.181754	0.109434	1.66086	0.0967412
ENSG00000196792	STRN3	-0.175098	0.147531	-1.18686	0.235283	-0.625865	0.397556	-1.57428	0.115422	-0.22966	0.138314	-1.66042	0.0968293
ENSG00000161904	LEMD2	0.0751858	0.0552387	1.36111	0.173479	0.192667	0.165408	1.1648	0.244099	0.0869734	0.0523942	1.65998	0.0969184
ENSG00000164329	TENT2	0.170746	0.118024	1.4467	0.14798	0.303402	0.339766	0.892972	0.371872	0.185029	0.111489	1.65962	0.0969915
ENSG00000004766	VPS50	0.10731	0.0646617	1.65957	0.0970014	0.0480697	1.30441	0.0368516	0.970603	0.107165	0.0645824	1.65936	0.0970439
ENSG00000122176	FMOD	0.131854	0.0820117	1.60775	0.107891	0.110561	0.265113	0.417032	0.676655	0.129994	0.0783486	1.65918	0.0970796
ENSG00000107874	CUEDC2	-0.16864	0.164175	-1.0272	0.304327	-1.00199	0.475416	-2.1076	0.0350653	-0.257431	0.155183	-1.65889	0.0971384
ENSG00000012983	MAP4K5	-0.247904	0.135288	-1.83241	0.0668899	0.109388	0.41273	0.265036	0.790982	-0.213239	0.128558	-1.6587	0.0971761
ENSG00000139144	PIK3C2G	0.18272	0.100834	1.81209	0.0699722	-0.0511923	0.29459	-0.173775	0.862042	0.158189	0.0954	1.65816	0.0972843
ENSG00000090432	MUL1	0.147917	0.0735491	2.01113	0.0443116	-0.176727	0.221811	-0.796744	0.4256	0.115759	0.0698113	1.65816	0.0972844
ENSG00000164440	TXLNB	-0.178446	0.124645	-1.43164	0.152248	-0.347423	0.368692	-0.942313	0.346032	-0.195778	0.11808	-1.65802	0.0973135
ENSG00000136271	DDX56	0.189733	0.110647	1.71477	0.0863879	0.0342559	0.325232	0.105327	0.916116	0.173605	0.104751	1.65732	0.0974557
ENSG00000283361	CFAP97D2	0.10698	0.0537833	1.98908	0.046692	-0.11108	0.158155	-0.702349	0.482462	0.0843759	0.0509195	1.65704	0.0975107
ENSG00000186272	ZNF17	0.160804	0.108723	1.47902	0.139135	0.267233	0.331112	0.807075	0.419623	0.171162	0.103297	1.65699	0.0975221
ENSG00000254852	NPIPA2	0.247133	0.128998	1.91579	0.0553913	-0.148848	0.354552	-0.419819	0.674618	0.200843	0.121224	1.6568	0.0975601
ENSG00000104812	GYS1	-0.173479	0.15454	-1.12255	0.26163	-0.745821	0.424107	-1.75857	0.0786513	-0.240566	0.145201	-1.65678	0.0975633
ENSG00000125434	SLC25A35	0.086692	0.0490432	1.76766	0.077117	-0.0273973	0.171408	-0.159837	0.87301	0.0780589	0.0471512	1.6555	0.0978228
ENSG00000150527	MIA2	-0.14083	0.104136	-1.35236	0.17626	-0.368529	0.313043	-1.17725	0.239097	-0.163517	0.0988125	-1.65482	0.0979609
ENSG00000187010	RHD	0.0412012	0.026069	1.58047	0.114	0.0370842	0.0754482	0.491519	0.62306	0.0407621	0.0246397	1.65433	0.0980606
ENSG00000165215	CLDN3	0.0938786	0.111943	0.838628	0.401678	0.893622	0.332212	2.68992	0.00714694	0.175426	0.106082	1.65367	0.098194
ENSG00000271862	AC104118.1	-0.334884	0.242649	-1.38011	0.167551	-0.770896	0.716378	-1.0761	0.281881	-0.379759	0.229824	-1.65239	0.0984544
ENSG00000113211	PCDHB6	0.0867309	0.0602734	1.43896	0.150162	0.161108	0.178412	0.90301	0.366521	0.09435	0.0571028	1.65228	0.0984767
ENSG00000213853	EMP2	-0.0501351	0.0312235	-1.60568	0.108343	-0.0360138	0.0868939	-0.414457	0.67854	-0.0485203	0.0293841	-1.65124	0.0986887
ENSG00000152061	RABGAP1L	-0.103568	0.0664684	-1.55815	0.119198	-0.10904	0.199322	-0.547053	0.584343	-0.104115	0.0630549	-1.65119	0.0987008
ENSG00000186056	MATN1-AS1	-0.297147	0.173348	-1.71416	0.086499	-0.0436423	0.510575	-0.0854767	0.931882	-0.270946	0.164146	-1.65064	0.0988118
ENSG00000234281	LANCL1-AS1	-2.13889	1.69459	-1.26219	0.206881	-7.19179	5.04574	-1.42532	0.154065	-2.65105	1.60641	-1.65029	0.0988833
ENSG00000164011	ZNF691	-0.214194	0.130064	-1.64684	0.0995914	-0.107494	0.384784	-0.279362	0.779967	-0.203253	0.123215	-1.64958	0.0990292
ENSG00000119725	ZNF410	-0.401011	0.214335	-1.87096	0.0613512	0.30901	0.681924	0.453144	0.650445	-0.337174	0.204472	-1.64899	0.0991487
ENSG00000010270	STARD3NL	0.294562	0.202024	1.45805	0.144826	0.467222	0.5688	0.821418	0.411408	0.313903	0.190373	1.64889	0.099171
ENSG00000228436	AL139260.1	-0.661754	0.341093	-1.9401	0.0523676	0.493293	0.946309	0.521281	0.602171	-0.528944	0.320884	-1.64839	0.0992718
ENSG00000133104	SPART	0.0575295	0.0399804	1.43894	0.150167	0.105527	0.118481	0.890666	0.373108	0.0624361	0.0378818	1.64818	0.0993154
ENSG00000106479	ZNF862	-0.226591	0.115941	-1.95437	0.0506578	0.207815	0.337213	0.616273	0.537714	-0.180667	0.109641	-1.6478	0.0993928
ENSG00000156453	PCDH1	0.0817431	0.0806943	1.013	0.311061	0.54492	0.247046	2.20574	0.0274022	0.126396	0.076706	1.6478	0.0993943
ENSG00000226913	BSN-DT	-0.226886	0.165409	-1.37166	0.170169	-0.524969	0.485055	-1.08229	0.279125	-0.257938	0.156557	-1.64757	0.0994409
ENSG00000136250	AOAH	0.179135	0.193988	0.923432	0.355782	1.39732	0.577091	2.42132	0.0154645	0.302809	0.183877	1.6468	0.099599
ENSG00000237440	ZNF737	-0.29527	0.151921	-1.94357	0.0519469	0.243707	0.431835	0.564351	0.572515	-0.23591	0.143311	-1.64614	0.0997359
ENSG00000271122	AC018647.2	-0.0640899	0.039081	-1.63992	0.101021	-0.0330439	0.114709	-0.288069	0.773294	-0.060861	0.036993	-1.6452	0.0999277
ENSG00000135338	LCA5	-0.17363	0.10703	-1.62226	0.104747	-0.118806	0.389672	-0.304886	0.760453	-0.169784	0.103207	-1.64508	0.0999537
ENSG00000196748	CLPSL2	-0.0541494	0.0391422	-1.3834	0.166542	-0.123456	0.117437	-1.05125	0.293143	-0.0610789	0.0371339	-1.64483	0.100005
ENSG00000105538	RASIP1	0.084355	0.0546138	1.54457	0.12245	0.0901197	0.159743	0.564153	0.57265	0.0849583	0.0516771	1.64402	0.100172
ENSG00000006128	TAC1	0.924276	0.540013	1.71158	0.0869738	-0.320509	2.45412	-0.1306	0.896092	0.866788	0.527396	1.64353	0.100274
ENSG00000168938	PPIC	-0.104871	0.0691281	-1.51705	0.129255	-0.128584	0.200643	-0.640862	0.521612	-0.107387	0.0653577	-1.64306	0.10037
ENSG00000115944	COX7A2L	0.0964139	0.0529454	1.82101	0.0686061	-0.0358164	0.152385	-0.235039	0.814178	0.0821706	0.0500127	1.643	0.100384
ENSG00000180155	LYNX1	-0.0627634	0.0271016	-2.31586	0.0205661	0.132689	0.0787998	1.68387	0.0922059	-0.0420893	0.0256282	-1.64231	0.100527
ENSG00000127080	IPPK	0.262009	0.190364	1.37636	0.168711	0.610348	0.57333	1.06457	0.287072	0.296598	0.180665	1.6417	0.100652
ENSG00000088035	ALG6	-0.200692	0.0888313	-2.25925	0.0238681	0.468184	0.27841	1.68163	0.0926398	-0.13889	0.084628	-1.64118	0.10076
ENSG00000184470	TXNRD2	-0.0765251	0.0485464	-1.57633	0.11495	-0.0648985	0.140299	-0.462573	0.643671	-0.0752819	0.0458776	-1.64093	0.100812
ENSG00000164818	DNAAF5	-0.090836	0.0560994	-1.6192	0.105405	-0.0541303	0.159378	-0.339635	0.734132	-0.0867896	0.052917	-1.64011	0.100982
ENSG00000101115	SALL4	0.119288	0.0935886	1.2746	0.20245	0.393386	0.285766	1.3766	0.168636	0.145839	0.0889404	1.63974	0.101059
ENSG00000105877	DNAH11	0.067954	0.0440949	1.54108	0.123296	0.0770041	0.136617	0.563651	0.572992	0.0688079	0.0419633	1.63972	0.101064
ENSG00000244161	FLNB-AS1	0.0896514	0.0710103	1.26251	0.206764	0.27665	0.203726	1.35795	0.174479	0.109909	0.0670538	1.63912	0.101188
ENSG00000157873	TNFRSF14	0.117067	0.0839914	1.39379	0.16338	0.24643	0.248194	0.992891	0.320763	0.130359	0.0795592	1.63852	0.101314
ENSG00000170906	NDUFA3	0.0480216	0.0356744	1.34611	0.178267	0.108705	0.099029	1.09771	0.27233	0.0549922	0.033563	1.63848	0.101322
ENSG00000258738	AL121603.2	-0.0883642	0.091601	-0.964664	0.334713	-0.565129	0.258735	-2.1842	0.0289478	-0.141466	0.0863492	-1.6383	0.101359
ENSG00000157578	LCA5L	-0.0530473	0.0296769	-1.78749	0.0738581	0.0148108	0.0871783	0.169891	0.865096	-0.0460003	0.0280937	-1.63738	0.10155
ENSG00000171444	MCC	0.0776508	0.0518229	1.49839	0.134033	0.104378	0.153383	0.680506	0.496184	0.0803892	0.0490964	1.63738	0.101552
ENSG00000111912	NCOA7	0.158643	0.121483	1.30589	0.19159	0.479602	0.37447	1.28075	0.200281	0.189205	0.115554	1.63737	0.101552
ENSG00000030582	GRN	0.23717	0.200152	1.18495	0.236038	1.00396	0.611215	1.64256	0.100474	0.311433	0.190213	1.63728	0.101572
ENSG00000153975	ZUP1	0.112896	0.0901372	1.25249	0.210392	0.380598	0.269079	1.41445	0.15723	0.139905	0.0854692	1.6369	0.10165
ENSG00000176532	PRR15	0.402676	0.358822	1.12222	0.26177	1.86486	1.04937	1.77713	0.0755465	0.555743	0.339521	1.63684	0.101663
ENSG00000075142	SRI	-0.407808	0.24528	-1.66263	0.0963872	-0.136963	0.744187	-0.184044	0.853979	-0.381269	0.232953	-1.63668	0.101697
ENSG00000196756	SNHG17	0.03736	0.0233261	1.60164	0.109236	0.030702	0.0899427	0.34135	0.73284	0.0369404	0.0225792	1.63604	0.101831
ENSG00000258366	RTEL1	-0.0837708	0.0717186	-1.16805	0.242787	-0.238716	0.167363	-1.42633	0.153773	-0.107809	0.065921	-1.63543	0.101959
ENSG00000101194	SLC17A9	-0.250223	0.114304	-2.18909	0.0285904	0.449326	0.333657	1.34667	0.178086	-0.176746	0.108135	-1.63449	0.102156
ENSG00000221838	AP4M1	-0.0568854	0.0489241	-1.16273	0.244939	-0.231718	0.141475	-1.63787	0.101448	-0.07556	0.0462374	-1.63417	0.102222
ENSG00000126461	SCAF1	-0.304425	0.202042	-1.50674	0.131877	-0.391731	0.605363	-0.647101	0.517566	-0.313175	0.191649	-1.6341	0.102237
ENSG00000166166	TRMT61A	-0.339622	0.168341	-2.01746	0.0436475	0.425208	0.495313	0.858462	0.390637	-0.260424	0.159387	-1.63391	0.102278
ENSG00000168883	USP39	0.17869	0.142655	1.2526	0.210351	0.576375	0.416341	1.38438	0.166241	0.220474	0.134953	1.63371	0.10232
ENSG00000101452	DHX35	0.13763	0.0841997	1.63457	0.10214	0.0118545	2.2464	0.00527712	0.995789	0.137454	0.0841406	1.63362	0.102339
ENSG00000134852	CLOCK	-0.103932	0.0734633	-1.41474	0.157144	-0.194165	0.21361	-0.908967	0.363367	-0.113475	0.0694698	-1.63345	0.102375
ENSG00000183617	MRPL54	0.0539374	0.032842	1.64233	0.100521	0.0233263	0.0983877	0.237086	0.81259	0.0508686	0.0311523	1.6329	0.10249
ENSG00000205809	KLRC2	-0.100704	0.0603519	-1.66862	0.0951932	-0.0292761	0.17513	-0.167169	0.867237	-0.0931221	0.0570588	-1.63204	0.102672
ENSG00000250899	AC125807.2	-0.188889	0.113797	-1.65988	0.0969387	0.00465608	-0.62565	-0.00744198	0.994062	-0.182691	0.11196	-1.63175	0.102731
ENSG00000152904	GGPS1	0.401184	0.189831	2.11337	0.0345689	-0.655118	0.563344	-1.16291	0.244866	0.293471	0.179892	1.63137	0.102812
ENSG00000108679	LGALS3BP	0.250347	0.124794	2.00608	0.044848	-0.206496	0.31843	-0.648484	0.516672	0.189523	0.11619	1.63114	0.10286
ENSG00000206503	HLA-A	-0.0946463	0.059487	-1.59104	0.1116	-0.0659284	0.167279	-0.394121	0.693491	-0.0914223	0.0560484	-1.63113	0.102863
ENSG00000178397	FAM220A	-0.177783	0.13321	-1.33461	0.182005	-0.453382	0.395366	-1.14674	0.25149	-0.205879	0.126237	-1.63089	0.102913
ENSG00000196937	FAM3C	-0.0940728	0.0595628	-1.57939	0.114247	-0.0734261	0.174112	-0.421717	0.673232	-0.0919097	0.0563564	-1.63087	0.102919
ENSG00000072110	ACTN1	0.165786	0.120259	1.37858	0.168026	0.364545	0.358177	1.01778	0.308784	0.185922	0.114005	1.63083	0.102926
ENSG00000124406	ATP8A1	0.210218	0.15078	1.39421	0.163255	0.437366	0.450331	0.971211	0.331443	0.233115	0.142978	1.63043	0.103012
ENSG00000243232	PCDHAC2	0.125155	0.0606217	2.06452	0.0389683	-0.136831	0.160357	-0.853292	0.393498	0.0923948	0.0567049	1.6294	0.103229
ENSG00000153214	TMEM87B	0.197846	0.165049	1.19871	0.230642	0.744369	0.485194	1.53417	0.124988	0.254528	0.156256	1.62892	0.10333
ENSG00000170485	NPAS2	0.227412	0.154468	1.47222	0.14096	0.342678	0.465934	0.735464	0.462057	0.238826	0.146621	1.62887	0.103341
ENSG00000006047	YBX2	0.34119	0.188187	1.81303	0.0698269	-0.158372	0.560112	-0.282751	0.777367	0.290517	0.178388	1.62857	0.103404
ENSG00000204519	ZNF551	-0.490544	0.297216	-1.65047	0.0988477	-0.161327	1.01187	-0.159435	0.873326	-0.464396	0.285168	-1.6285	0.103419
ENSG00000165716	DIPK1B	-0.0650432	0.0602492	-1.07957	0.280334	-0.258082	0.152154	-1.69619	0.0898494	-0.0912084	0.0560174	-1.62822	0.103479
ENSG00000170417	TMEM182	-1.73975	0.967384	-1.79841	0.0721123	0.577184	2.75935	0.209174	0.834312	-1.48615	0.912907	-1.62793	0.10354
ENSG00000197888	UGT2B17	-0.171168	0.0931238	-1.83807	0.0660524	0.0519454	0.235211	0.220846	0.825212	-0.140934	0.0865846	-1.6277	0.103588
ENSG00000169372	CRADD	0.194075	0.109184	1.7775	0.0754855	-0.0215554	0.279107	-0.0772296	0.938441	0.165457	0.101681	1.62722	0.103691
ENSG00000237352	LINC01358	0.141424	0.0724949	1.95081	0.0510801	-0.126528	0.20283	-0.623813	0.532751	0.111071	0.0682656	1.62704	0.103728
ENSG00000206562	METTL6	0.0963705	0.0860889	1.11943	0.262957	0.560097	0.288754	1.9397	0.0524159	0.134225	0.0825004	1.62696	0.103745
ENSG00000178074	C2orf69	-0.728396	0.41598	-1.75103	0.07994	0.107864	1.20983	0.089156	0.928958	-0.639984	0.393377	-1.6269	0.103759
ENSG00000134324	LPIN1	0.0963702	0.0455821	2.11421	0.0344971	-0.155383	0.133787	-1.16142	0.24547	0.0701859	0.0431465	1.62669	0.103804
ENSG00000270761	AL355353.1	0.0647088	0.0653535	0.990135	0.322108	0.455563	0.2036	2.23754	0.025251	0.101219	0.0622263	1.62662	0.103818
ENSG00000106077	ABHD11	0.0805055	0.0828452	0.971758	0.331171	0.559613	0.249998	2.23847	0.0251903	0.127913	0.0786397	1.62657	0.103829
ENSG00000101166	PRELID3B	0.207605	0.10004	2.07521	0.037967	-0.31512	0.296481	-1.06287	0.287843	0.154173	0.0947896	1.62648	0.103848
ENSG00000054219	LY75	0.0396735	0.0363535	1.09132	0.27513	0.194618	0.106246	1.83176	0.0669869	0.0559124	0.0343958	1.62556	0.104043
ENSG00000124440	HIF3A	-0.0982048	0.0805519	-1.21915	0.222788	-0.360098	0.242356	-1.48583	0.137325	-0.124258	0.0764403	-1.62556	0.104044
ENSG00000273055	AC005046.1	0.155638	0.119289	1.30471	0.191991	0.366065	0.318197	1.15043	0.249965	0.181568	0.111698	1.62553	0.104051
ENSG00000237651	C2orf74	-0.026564	0.0218368	-1.21648	0.223802	-0.0954146	0.0646354	-1.4762	0.139891	-0.0336175	0.020688	-1.62498	0.104168
ENSG00000067533	RRP15	-0.0574363	0.038683	-1.4848	0.137598	-0.0778444	0.114436	-0.680243	0.496351	-0.0595291	0.0366459	-1.62444	0.104282
ENSG00000213088	ACKR1	0.215678	0.109876	1.96292	0.0496551	-0.298463	0.353414	-0.844515	0.398382	0.170362	0.104922	1.6237	0.104439
ENSG00000164916	FOXK1	-0.355622	0.22589	-1.57432	0.115415	-0.271017	0.65448	-0.414095	0.678805	-0.346616	0.213529	-1.62327	0.104531
ENSG00000006695	COX10	0.344328	0.243999	1.41119	0.15819	0.624355	0.705428	0.885073	0.376118	0.37425	0.230594	1.62298	0.104594
ENSG00000257681	AC025265.1	0.0353953	0.0327933	1.07935	0.280434	0.175475	0.0950425	1.84628	0.0648518	0.0502979	0.0309999	1.62252	0.104693
ENSG00000231290	APCDD1L-DT	0.338998	0.259872	1.30448	0.19207	1.04056	0.826064	1.25966	0.207793	0.402177	0.247895	1.62237	0.104724
ENSG00000160972	PPP1R16A	-0.174797	0.113624	-1.53838	0.123956	-0.172416	0.334835	-0.51493	0.606602	-0.174551	0.107598	-1.62226	0.104749
ENSG00000117411	B4GALT2	-0.131324	0.105154	-1.24888	0.21171	-0.375676	0.287395	-1.30717	0.191154	-0.160174	0.0987513	-1.62199	0.104805
ENSG00000088836	SLC4A11	0.130661	0.0838843	1.55763	0.119321	0.114063	0.249854	0.45652	0.648016	0.128979	0.0795222	1.62193	0.104818
ENSG00000029725	RABEP1	-0.059353	0.0584223	-1.01593	0.309662	-0.390479	0.182248	-2.14256	0.0321481	-0.0902091	0.0556337	-1.62148	0.104914
ENSG00000139116	KIF21A	0.133958	0.101876	1.31492	0.188538	0.34143	0.294714	1.15851	0.246656	0.156103	0.0962852	1.62125	0.104963
ENSG00000127472	PLA2G5	-0.196034	0.10575	-1.85376	0.0637734	0.106011	0.293098	0.361692	0.717582	-0.161244	0.0994731	-1.62098	0.105021
ENSG00000236753	MKLN1-AS	0.0997758	0.0542414	1.83948	0.065845	-0.00580868	0.108201	-0.0536841	0.957187	0.0785709	0.0484897	1.62036	0.105154
ENSG00000128512	DOCK4	0.766579	0.651442	1.17674	0.239298	2.92322	1.88254	1.55281	0.12047	0.997212	0.615624	1.61984	0.105267
ENSG00000213793	ZNF888	0.046953	0.0340415	1.37929	0.167807	0.0900037	0.0946332	0.951079	0.341564	0.0518855	0.0320321	1.6198	0.105276
ENSG00000156711	MAPK13	0.0725784	0.0466112	1.5571	0.119446	0.0589474	0.129329	0.455795	0.648538	0.0710114	0.0438502	1.61941	0.105359
ENSG00000258424	AL512791.1	-0.853163	0.47054	-1.81316	0.0698074	0.45582	1.4169	0.321703	0.747678	-0.723142	0.446559	-1.61936	0.105369
ENSG00000269867	AC010326.3	0.0846582	0.0472225	1.79275	0.0730124	-0.0265964	0.131519	-0.202225	0.839741	0.0719531	0.0444444	1.61895	0.105459
ENSG00000155729	KCTD18	0.510085	0.484547	1.0527	0.292476	3.29046	1.57776	2.08552	0.0370219	0.74972	0.463196	1.61858	0.105538
ENSG00000248996	AC145098.1	-0.489996	0.281552	-1.74034	0.0817996	0.0414465	0.771636	0.0537125	0.957164	-0.427555	0.264495	-1.6165	0.105987
ENSG00000116031	CD207	-0.0768896	0.0680774	-1.12945	0.25871	-0.341138	0.200549	-1.70102	0.0889389	-0.104193	0.0644645	-1.61628	0.106033
ENSG00000278518	AL161645.1	0.125375	0.0967778	1.2955	0.195148	0.280637	0.24881	1.12792	0.259355	0.145778	0.0901951	1.61626	0.106039
ENSG00000111877	MCM9	-0.100836	0.10288	-0.980138	0.327018	-0.624091	0.296469	-2.10508	0.0352841	-0.157075	0.0971939	-1.6161	0.106073
ENSG00000126602	TRAP1	-0.0461528	0.0253249	-1.82243	0.0683903	0.026958	0.0757933	0.355678	0.722081	-0.0388102	0.0240196	-1.61577	0.106143
ENSG00000166579	NDEL1	-0.294402	0.157253	-1.87216	0.0611851	0.222753	0.460672	0.483539	0.628713	-0.24043	0.148821	-1.61556	0.106189
ENSG00000075975	MKRN2	-0.122642	0.112469	-1.09045	0.275516	-0.640783	0.344169	-1.86183	0.0626275	-0.172635	0.106906	-1.61483	0.106348
ENSG00000101191	DIDO1	0.11646	0.0870948	1.33716	0.181169	0.281646	0.258705	1.08868	0.276297	0.133276	0.0825427	1.61463	0.106391
ENSG00000113140	SPARC	0.0780768	0.0533533	1.46339	0.14336	0.118921	0.164979	0.720824	0.471018	0.081944	0.0507647	1.61419	0.106486
ENSG00000265511	AC020558.2	0.34789	0.274236	1.26858	0.204591	1.13202	0.852918	1.32723	0.184431	0.421358	0.261073	1.61395	0.106539
ENSG00000116663	FBXO6	0.0995686	0.0664722	1.4979	0.13416	0.11836	0.194981	0.607036	0.543827	0.101525	0.0629164	1.61365	0.106603
ENSG00000167487	KLHL26	0.331535	0.182577	1.81587	0.069391	-0.165716	0.528043	-0.313831	0.753649	0.278436	0.172554	1.61362	0.10661
ENSG00000260296	AC095057.3	-0.158711	0.108793	-1.45883	0.144612	-0.236738	0.326095	-0.72598	0.467851	-0.166526	0.103201	-1.6136	0.106614
ENSG00000070831	CDC42	0.15348	0.180119	0.852102	0.394157	1.28535	0.52039	2.46998	0.013512	0.274572	0.170211	1.61312	0.106718
ENSG00000142789	CELA3A	0.0586321	0.0701801	0.835452	0.403463	0.508679	0.202468	2.51239	0.0119915	0.106904	0.0663096	1.6122	0.106918
ENSG00000140307	GTF2A2	-0.130453	0.083312	-1.56584	0.117386	-0.0835914	0.188273	-0.44399	0.65705	-0.12278	0.0761862	-1.61158	0.107054
ENSG00000159111	MRPL10	0.1718	0.103022	1.66761	0.095394	-0.0231303	0.438758	-0.0527177	0.957957	0.161615	0.100294	1.6114	0.107092
ENSG00000215845	TSTD1	0.0973216	0.0589086	1.65208	0.0985188	0.0236009	0.17919	0.131709	0.895215	0.0901313	0.0559621	1.61058	0.107272
ENSG00000117676	RPS6KA1	-0.57532	0.372468	-1.54462	0.122439	-0.47168	1.01903	-0.462874	0.643455	-0.563106	0.349832	-1.60965	0.107475
ENSG00000167721	TSR1	0.245986	0.178673	1.37674	0.168593	0.462532	0.497908	0.928951	0.352914	0.27069	0.168173	1.60959	0.107487
ENSG00000066032	CTNNA2	0.117648	0.0930513	1.26433	0.206111	0.337506	0.267127	1.26347	0.206421	0.141439	0.0878726	1.60959	0.107488
ENSG00000080618	CPB2	-0.225746	0.147883	-1.52652	0.12688	-0.193249	0.374698	-0.515747	0.606031	-0.221366	0.137557	-1.60927	0.107557
ENSG00000101353	MROH8	-0.121393	0.0628065	-1.93282	0.053259	0.12247	0.182501	0.671064	0.502179	-0.0955699	0.0593881	-1.60924	0.107563
ENSG00000165997	ARL5B	-0.416247	0.208484	-1.99654	0.0458752	0.555786	0.621361	0.894466	0.371073	-0.317889	0.197655	-1.6083	0.107769
ENSG00000112695	COX7A2	0.550302	0.355336	1.54868	0.121458	0.475126	1.08648	0.437307	0.661889	0.543038	0.337733	1.60789	0.107858
ENSG00000181392	SYNE4	0.172491	0.10977	1.57139	0.116093	0.123112	0.334734	0.367792	0.713028	0.167696	0.104305	1.60775	0.107889
ENSG00000234602	MCIDAS	-0.169271	0.129701	-1.30509	0.191863	-0.429624	0.375127	-1.14528	0.252095	-0.197072	0.122581	-1.60769	0.107904
ENSG00000117600	PLPPR4	0.411327	0.258877	1.58889	0.112085	0.251079	0.819407	0.306416	0.759288	0.396784	0.24685	1.60739	0.10797
ENSG00000162302	RPS6KA4	-0.149058	0.092971	-1.60327	0.108874	-0.0739744	0.263432	-0.28081	0.778856	-0.140742	0.0876713	-1.60534	0.10842
ENSG00000104412	EMC2	-0.167227	0.0768421	-2.17624	0.0295372	0.0204889	0.100542	0.203784	0.838522	-0.0980099	0.0610528	-1.60533	0.108421
ENSG00000142039	CCDC97	-0.63206	0.315764	-2.00168	0.0453189	0.804337	0.91435	0.879682	0.379032	-0.479006	0.298467	-1.60488	0.108519
ENSG00000249602	AL589765.4	-0.758314	0.522166	-1.45225	0.146433	-1.13041	1.57335	-0.718476	0.472464	-0.795233	0.495586	-1.60463	0.108575
ENSG00000141971	MVB12A	-0.0682659	0.0493876	-1.38225	0.166896	-0.190034	0.183473	-1.03576	0.300314	-0.076493	0.0476901	-1.60396	0.108723
ENSG00000239415	AP001469.3	0.0807614	0.0515672	1.56614	0.117316	0.0590553	0.16005	0.368981	0.712142	0.07872	0.0490824	1.60383	0.108751
ENSG00000196177	ACADSB	0.369123	0.185366	1.99132	0.046446	-0.485965	0.548815	-0.88548	0.375898	0.281564	0.175619	1.60326	0.108877
ENSG00000169507	SLC38A11	-0.0840475	0.037493	-2.24168	0.0249818	0.156121	0.104304	1.49679	0.134448	-0.0565661	0.0352828	-1.60322	0.108886
ENSG00000186522	SEPTIN10	-0.0492209	0.0613738	-0.801985	0.422562	-0.547192	0.195708	-2.79596	0.00517461	-0.0938084	0.0585617	-1.60187	0.109184
ENSG00000144120	TMEM177	-0.218161	0.183908	-1.18625	0.235523	-0.754925	0.520495	-1.4504	0.146948	-0.277736	0.173402	-1.60168	0.109226
ENSG00000113812	ACTR8	-0.0492079	0.036812	-1.33674	0.181309	-0.119639	0.112408	-1.06433	0.287181	-0.0560297	0.0349838	-1.60159	0.109246
ENSG00000112246	SIM1	0.142765	0.120243	1.1873	0.235108	0.747119	0.435346	1.71615	0.0861345	0.185602	0.115904	1.60135	0.1093
ENSG00000117601	SERPINC1	-0.171979	0.109085	-1.57656	0.114897	-0.110492	0.335285	-0.329546	0.741743	-0.166094	0.103733	-1.60116	0.109341
ENSG00000245281	AC124242.1	-0.146481	0.0911158	-1.60763	0.107915	0.130817	1.59875	0.081825	0.934786	-0.145583	0.0909682	-1.60037	0.109516
ENSG00000166510	CCDC68	-0.103786	0.0736294	-1.40958	0.158665	-0.169329	0.20821	-0.813259	0.41607	-0.111072	0.0694168	-1.60007	0.109583
ENSG00000101443	WFDC2	0.264003	0.183263	1.44057	0.149706	0.380419	0.523119	0.727214	0.467095	0.276729	0.172957	1.59999	0.1096
ENSG00000260368	AC027373.1	0.0947382	0.0778674	1.21666	0.223734	0.246819	0.194836	1.2668	0.205227	0.115684	0.0723067	1.5999	0.10962
ENSG00000272129	AL359715.3	0.161339	0.102094	1.58029	0.11404	0.0967664	0.300992	0.321491	0.747838	0.154676	0.0966839	1.59981	0.10964
ENSG00000108840	HDAC5	0.170011	0.108897	1.56121	0.118474	0.100114	0.223353	0.448234	0.653984	0.156587	0.0978829	1.59974	0.109657
ENSG00000104043	ATP8B4	0.203523	0.144816	1.40539	0.159905	0.365039	0.433627	0.841826	0.399885	0.21973	0.137359	1.59968	0.109669
ENSG00000247982	LINC00926	-0.0517405	0.0366914	-1.41015	0.158495	-0.0875825	0.107025	-0.818339	0.413163	-0.05551	0.0347083	-1.59933	0.109748
ENSG00000260599	AC011467.1	0.169327	0.112811	1.50098	0.133362	0.199617	0.360972	0.552998	0.580265	0.172022	0.107675	1.5976	0.110132
ENSG00000178342	KCNG2	0.159291	0.0843247	1.88902	0.0588886	-0.157738	0.25395	-0.62114	0.534508	0.127807	0.0800282	1.59703	0.110259
ENSG00000156990	RPUSD3	0.077928	0.0432608	1.80135	0.071647	-0.0383796	0.123309	-0.311248	0.755612	0.0651813	0.0408214	1.59674	0.110323
ENSG00000163257	DCAF16	0.113087	0.0636219	1.77749	0.0754877	-0.0536887	0.190528	-0.281789	0.778105	0.0963565	0.0603463	1.59672	0.110327
ENSG00000134042	MRO	0.0943334	0.0624844	1.50971	0.131117	0.0920176	0.177935	0.517143	0.605057	0.0940791	0.058955	1.59578	0.110538
ENSG00000053747	LAMA3	-0.107143	0.0550748	-1.94541	0.0517261	0.122201	0.16105	0.758778	0.447986	-0.0831303	0.0521119	-1.59523	0.110662
ENSG00000105700	KXD1	-0.162904	0.0993521	-1.63967	0.101074	-0.0393995	0.288458	-0.136587	0.891358	-0.149807	0.0939364	-1.59477	0.110764
ENSG00000005189	REXO5	0.0942313	0.106018	0.888826	0.374097	0.639941	0.289573	2.20995	0.0271087	0.158733	0.0995552	1.59443	0.110841
ENSG00000144445	KANSL1L	-0.142443	0.0885561	-1.60851	0.107724	0.00692279	-0.686963	-0.0100774	0.99196	-0.140002	0.0878293	-1.59402	0.110932
ENSG00000077063	CTTNBP2	-0.275143	0.136104	-2.02156	0.0432216	0.380014	0.393074	0.966775	0.333657	-0.205003	0.128613	-1.59396	0.110945
ENSG00000275854	AC084824.4	-0.241363	0.224331	-1.07592	0.281961	-1.06689	0.622933	-1.71269	0.0867704	-0.336133	0.211062	-1.59258	0.111255
ENSG00000133256	PDE6B	0.0968855	0.0735607	1.31708	0.187811	0.214784	0.205481	1.04528	0.295896	0.110279	0.0692565	1.59232	0.111312
ENSG00000181754	AMIGO1	-0.0444807	0.0353895	-1.25689	0.208793	-0.13211	0.105224	-1.25551	0.209295	-0.0533855	0.0335432	-1.59155	0.111487
ENSG00000196531	NACA	-0.150589	0.0891066	-1.68998	0.0910309	-0.0236345	0.199322	-0.118574	0.905613	-0.129443	0.0813478	-1.59123	0.111559
ENSG00000151640	DPYSL4	-0.0484463	0.0326975	-1.48165	0.138433	-0.0582459	0.0993772	-0.586109	0.557802	-0.0494036	0.0310595	-1.59061	0.111697
ENSG00000280739	EIF1B-AS1	-0.173312	0.117098	-1.48006	0.138858	-0.20478	0.348244	-0.588034	0.556509	-0.176508	0.110991	-1.59029	0.11177
ENSG00000136110	CNMD	-0.380738	0.269918	-1.41057	0.158371	-0.645133	0.809379	-0.797072	0.425409	-0.4072	0.256055	-1.59028	0.111771
ENSG00000278390	AL354696.2	0.541247	0.240168	2.25362	0.0242201	-1.24393	0.719136	-1.72976	0.0836733	0.362118	0.2278	1.58963	0.111918
ENSG00000198171	DDRGK1	0.143115	0.0719772	1.98834	0.0467736	-0.168381	0.200873	-0.838245	0.401893	0.107672	0.0677586	1.58905	0.112049
ENSG00000263155	MYZAP	-0.156646	0.077649	-2.01736	0.043658	0.213584	0.222591	0.959537	0.337288	-0.11648	0.0733161	-1.58874	0.112119
ENSG00000179344	HLA-DQB1	10.234	4.39555	2.32825	0.0198986	1.32307	1.4913	0.887197	0.374973	2.2429	1.41223	1.5882	0.112242
ENSG00000114956	DGUOK	0.205995	0.129239	1.5939	0.110959	0.0929199	0.387739	0.239645	0.810605	0.194688	0.122608	1.58789	0.112311
ENSG00000109610	SOD3	-0.320462	0.135653	-2.36236	0.0181591	0.717161	0.37922	1.89115	0.0586048	-0.202749	0.127727	-1.58736	0.112431
ENSG00000164758	MED30	0.278501	0.175542	1.58652	0.112621	0.135936	0.488998	0.277988	0.781022	0.262226	0.165218	1.58715	0.112479
ENSG00000259940	AC109449.1	0.315498	0.184436	1.71061	0.0871537	-0.0155957	0.48399	-0.0322231	0.974294	0.273514	0.172347	1.587	0.112512
ENSG00000226711	FAM66C	0.0697527	0.0567579	1.22895	0.21909	0.19409	0.154806	1.25376	0.209929	0.0844861	0.0532892	1.58543	0.112869
ENSG00000148296	SURF6	-0.0643968	0.0312141	-2.06306	0.0391066	0.129787	0.100294	1.29407	0.195642	-0.0472488	0.0298041	-1.58531	0.112895
ENSG00000006125	AP2B1	0.42258	0.427555	0.988363	0.322975	2.45843	1.23557	1.98971	0.0466225	0.640289	0.404048	1.58469	0.113038
ENSG00000255449	AP002812.5	-0.191192	0.105293	-1.81581	0.0693994	0.165071	0.335097	0.492608	0.62229	-0.159178	0.100451	-1.58464	0.113048
ENSG00000152926	ZNF117	-0.0581529	0.0370041	-1.57153	0.116061	-0.0326083	0.110341	-0.295523	0.767594	-0.0555704	0.0350838	-1.58393	0.113209
ENSG00000158869	FCER1G	-0.148222	0.0748481	-1.98031	0.0476686	0.208416	0.224151	0.929801	0.352474	-0.112446	0.0709947	-1.58386	0.113225
ENSG00000120539	MASTL	-0.132128	0.080908	-1.63306	0.102456	-0.0423091	0.174004	-0.243151	0.807889	-0.116161	0.0733649	-1.58333	0.113347
ENSG00000213780	GTF2H4	0.0798777	0.053669	1.48834	0.136661	0.0858482	0.158977	0.540003	0.589195	0.0804885	0.0508496	1.58287	0.11345
ENSG00000144566	RAB5A	-0.336442	0.160908	-2.09089	0.0365379	0.587198	0.474421	1.23772	0.215822	-0.241153	0.152382	-1.58255	0.113524
ENSG00000204528	PSORS1C3	0.0211428	0.0279107	0.757514	0.448742	0.193621	0.0763452	2.53613	0.0112086	0.0414773	0.0262139	1.58226	0.113589
ENSG00000153904	DDAH1	-0.694699	0.405722	-1.71225	0.0868498	0.199407	1.26437	0.157713	0.874683	-0.611228	0.386319	-1.58218	0.113608
ENSG00000169598	DFFB	0.10212	0.0532521	1.91768	0.0551521	-0.0547036	0.122682	-0.445898	0.655671	0.077257	0.0488487	1.58156	0.11375
ENSG00000136866	ZFP37	0.119975	0.0711076	1.68723	0.0915585	-0.0809696	0.302812	-0.267392	0.789167	0.109474	0.0692246	1.58143	0.113781
ENSG00000057704	TMCC3	-0.109123	0.0807191	-1.35189	0.176411	-0.235038	0.246867	-0.952083	0.341055	-0.121285	0.0767219	-1.58084	0.113916
ENSG00000144152	FBLN7	-0.0808549	0.0993014	-0.814237	0.415509	-0.529127	0.242582	-2.18123	0.0291664	-0.145191	0.0918997	-1.57988	0.114134
ENSG00000148572	NRBF2	-0.331463	0.204838	-1.61817	0.105626	-0.0913213	0.5929	-0.154025	0.87759	-0.305856	0.193609	-1.57976	0.114161
ENSG00000260088	DDX59-AS1	0.0387372	0.0315968	1.22598	0.220204	0.109156	0.0871278	1.25283	0.210268	0.0469219	0.0297039	1.57966	0.114186
ENSG00000105186	ANKRD27	-0.0759402	0.0681014	-1.11511	0.264805	-0.380988	0.219585	-1.73504	0.0827344	-0.102707	0.065045	-1.57901	0.114334
ENSG00000178977	LINC00324	0.218821	0.11309	1.93493	0.0529995	-0.199667	0.300974	-0.663404	0.507072	0.167046	0.105864	1.57794	0.11458
ENSG00000072682	P4HA2	0.050638	0.0331598	1.52709	0.126738	0.0425507	0.105607	0.402915	0.687011	0.0499123	0.0316369	1.57766	0.114644
ENSG00000026297	RNASET2	0.0934587	0.0683268	1.36782	0.171369	0.182057	0.205712	0.885009	0.376152	0.102262	0.0648435	1.57706	0.114783
ENSG00000115540	MOB4	-0.31263	0.169129	-1.84847	0.0645347	0.19762	0.451054	0.438129	0.661293	-0.249733	0.158362	-1.57697	0.114802
ENSG00000138131	LOXL4	-0.206417	0.117731	-1.75329	0.0795519	0.0554477	0.310732	0.178442	0.858376	-0.173545	0.110094	-1.57633	0.114949
ENSG00000031081	ARHGAP31	0.356129	0.29652	1.20103	0.229741	1.1813	0.86881	1.35968	0.173932	0.442219	0.280626	1.57583	0.115065
ENSG00000270604	HCG17	-0.0986843	0.0575492	-1.71478	0.0863856	0.034032	0.179922	0.189148	0.849977	-0.0863666	0.0548136	-1.57564	0.115108
ENSG00000104332	SFRP1	0.238368	0.193588	1.23131	0.218206	0.713598	0.563845	1.26559	0.205659	0.28848	0.183097	1.57556	0.115127
ENSG00000168175	MAPK1IP1L	-0.320498	0.22292	-1.43773	0.150511	-0.430335	0.648596	-0.663487	0.507019	-0.332102	0.210816	-1.57532	0.115183
ENSG00000166529	ZSCAN21	-0.0473058	0.0447973	-1.056	0.290969	-0.227849	0.129271	-1.76257	0.0779724	-0.0666626	0.0423278	-1.57491	0.115276
ENSG00000060982	BCAT1	-0.03105	0.028822	-1.0773	0.281346	-0.157594	0.0886238	-1.77824	0.0753648	-0.0431539	0.027409	-1.57445	0.115384
ENSG00000137171	KLC4	-0.216872	0.181241	-1.1966	0.231464	-0.674724	0.508829	-1.32603	0.184829	-0.268421	0.170733	-1.57216	0.115912
ENSG00000278434	AC023830.3	-0.196617	0.192637	-1.02066	0.307416	-1.03689	0.557907	-1.85854	0.0630917	-0.286125	0.182088	-1.57136	0.1161
ENSG00000157653	C9orf43	0.124354	0.0769788	1.61543	0.106217	0.0291401	0.226307	0.128764	0.897544	0.11448	0.0728781	1.57084	0.116219
ENSG00000167671	UBXN6	-0.0922519	0.0725123	-1.27222	0.203294	-0.229552	0.205782	-1.11551	0.264633	-0.107417	0.0683906	-1.57064	0.116266
ENSG00000267414	AC120049.1	-0.166058	0.110092	-1.50835	0.131465	-0.147859	0.335701	-0.440447	0.659613	-0.16429	0.10461	-1.5705	0.116299
ENSG00000185658	BRWD1	-0.542921	0.362985	-1.49571	0.134729	-0.512972	1.07115	-0.4789	0.63201	-0.539836	0.343782	-1.57029	0.116349
ENSG00000234912	SNHG20	-0.137216	0.0903603	-1.51855	0.128876	-0.118473	0.294181	-0.402722	0.687153	-0.135601	0.0863774	-1.56986	0.116447
ENSG00000108947	EFNB3	-0.121016	0.0712041	-1.69956	0.0892137	0.0597456	0.250369	0.23863	0.811392	-0.107489	0.0684882	-1.56946	0.116541
ENSG00000127324	TSPAN8	-0.180758	0.152074	-1.18862	0.234589	-0.598186	0.43897	-1.3627	0.172976	-0.225488	0.143695	-1.56921	0.116599
ENSG00000108474	PIGL	0.100507	0.0776281	1.29473	0.195413	0.241194	0.22691	1.06295	0.287804	0.115248	0.0734488	1.56909	0.116626
ENSG00000169122	FAM110B	0.119598	0.0896796	1.33361	0.182331	0.239758	0.255821	0.93721	0.348651	0.132748	0.0846301	1.56857	0.116749
ENSG00000215808	LINC01139	-0.0499293	0.0547325	-0.912241	0.361642	-0.33767	0.157239	-2.1475	0.0317537	-0.0810253	0.0516905	-1.56751	0.116996
ENSG00000149809	TM7SF2	-0.426088	0.248288	-1.71611	0.0861425	0.120772	0.718369	0.16812	0.866489	-0.367733	0.234667	-1.56704	0.117105
ENSG00000260302	AP005482.1	0.0631071	0.0444293	1.42039	0.155493	0.0868551	0.127122	0.683244	0.494453	0.0656922	0.0419415	1.56628	0.117282
ENSG00000135778	NTPCR	0.0374359	0.0319884	1.1703	0.241882	0.132512	0.0936269	1.41532	0.156976	0.0473741	0.0302704	1.56503	0.117576
ENSG00000174130	TLR6	-0.122424	0.0753876	-1.62392	0.104392	-0.0240828	0.205654	-0.117103	0.906778	-0.110774	0.0707817	-1.56501	0.11758
ENSG00000166167	BTRC	-0.584998	0.338915	-1.72609	0.084331	0.211599	0.993204	0.213047	0.831291	-0.501916	0.320755	-1.5648	0.11763
ENSG00000170364	SETMAR	0.2304	0.166833	1.38102	0.167274	0.426746	0.522135	0.817311	0.413751	0.248588	0.158918	1.56425	0.117758
ENSG00000213347	MXD3	-0.0675406	0.0431902	-1.56379	0.117866	0.0149496	-33.6513	-0.000444248	0.999646	-0.0675404	0.0431902	-1.56379	0.117866
ENSG00000196172	ZNF681	-0.19726	0.112206	-1.75801	0.0787462	-0.0143169	0.196679	-0.0727935	0.94197	-0.152337	0.0974611	-1.56306	0.118039
ENSG00000258376	AC004846.1	0.102111	0.0792234	1.2889	0.197434	0.275209	0.249277	1.10403	0.269581	0.11799	0.075502	1.56275	0.118112
ENSG00000125733	TRIP10	-0.0929756	0.0756885	-1.2284	0.219297	-0.265206	0.2169	-1.22271	0.221438	-0.111672	0.0714624	-1.56266	0.118132
ENSG00000187678	SPRY4	0.342645	0.204389	1.67643	0.0936539	-0.364577	0.968297	-0.376513	0.706535	0.312478	0.199983	1.56253	0.118164
ENSG00000250799	PRODH2	0.227763	0.202807	1.12305	0.261415	0.910655	0.591198	1.54035	0.123474	0.299665	0.191834	1.5621	0.118263
ENSG00000165678	GHITM	0.139288	0.090149	1.54509	0.122325	0.0811446	0.26645	0.30454	0.760717	0.133316	0.0853939	1.56119	0.118479
ENSG00000272459	AC139795.3	-0.174125	0.0821994	-2.11832	0.0341481	0.271292	0.221704	1.22367	0.221078	-0.120295	0.0770725	-1.56081	0.11857
ENSG00000139163	ETNK1	-0.414219	0.392452	-1.05546	0.291213	-2.00285	1.15158	-1.73923	0.0819946	-0.579526	0.371473	-1.56008	0.118741
ENSG00000236756	DNAJC9-AS1	-0.156104	0.107079	-1.45785	0.144882	-0.174726	0.313501	-0.557337	0.577297	-0.15805	0.101331	-1.55974	0.118821
ENSG00000143631	FLG	-0.0477945	0.0377606	-1.26572	0.205612	-0.129505	0.113856	-1.13745	0.255351	-0.0558915	0.0358409	-1.55943	0.118894
ENSG00000178974	FBXO34	-0.115609	0.0836147	-1.38264	0.166775	-0.195844	0.250726	-0.781108	0.434739	-0.123639	0.0793201	-1.55874	0.119058
ENSG00000198113	TOR4A	1.09182	0.892075	1.22391	0.220987	0.31031	0.241887	1.28287	0.199536	0.363834	0.233457	1.55846	0.119124
ENSG00000167842	MIS12	0.088121	0.0594162	1.48312	0.138044	0.0989314	0.205981	0.480295	0.631018	0.0889514	0.0570886	1.55813	0.119202
ENSG00000103404	USP31	-0.208027	0.139792	-1.48812	0.13672	-0.187605	0.404112	-0.46424	0.642476	-0.205844	0.132111	-1.55812	0.119205
ENSG00000102547	CAB39L	-0.137066	0.0930164	-1.47357	0.140597	-0.138853	0.274715	-0.505443	0.613248	-0.13725	0.0881031	-1.55783	0.119272
ENSG00000134285	FKBP11	0.125502	0.0624617	2.00927	0.0445086	-0.18117	0.177656	-1.01978	0.307833	0.0917639	0.0589258	1.55728	0.119404
ENSG00000174348	PODN	0.146753	0.0939304	1.56236	0.118204	0.0669329	0.222191	0.301241	0.763231	0.134651	0.0865171	1.55635	0.119625
ENSG00000112530	PACRG	0.119966	0.0679102	1.76654	0.0773061	-0.073749	0.200968	-0.366969	0.713642	0.100113	0.0643363	1.55609	0.119687
ENSG00000165322	ARHGAP12	-0.135255	0.103721	-1.30402	0.192225	-0.28516	0.291917	-0.976852	0.328643	-0.152058	0.0977351	-1.55582	0.119751
ENSG00000137288	UQCC2	-0.06619	0.0374934	-1.76538	0.0775002	0.031569	0.10346	0.305131	0.760266	-0.0548418	0.0352501	-1.55579	0.119758
ENSG00000054282	SDCCAG8	0.0707705	0.0558931	1.26618	0.20545	0.1805	0.163419	1.10452	0.269369	0.0822622	0.0528853	1.55548	0.119831
ENSG00000171310	CHST11	0.0914871	0.04611	1.9841	0.0472442	-0.145153	0.139106	-1.04347	0.296733	0.0680604	0.0437682	1.55502	0.119941
ENSG00000055955	ITIH4	-0.029658	0.0420616	-0.705108	0.480743	-0.341312	0.123775	-2.75753	0.005824	-0.0619221	0.0398249	-1.55486	0.11998
ENSG00000171105	INSR	-0.120075	0.0670324	-1.7913	0.0732459	0.132092	0.22767	0.580192	0.561785	-0.0999589	0.0643032	-1.55449	0.120067
ENSG00000162869	PPP1R21	-0.0539411	0.0437326	-1.23343	0.217416	-0.132284	0.116541	-1.13509	0.25634	-0.0636113	0.0409447	-1.55359	0.120282
ENSG00000163412	EIF4E3	-0.141151	0.0972545	-1.45136	0.146679	-0.165026	0.295267	-0.558906	0.576226	-0.143488	0.0923728	-1.55336	0.120337
ENSG00000240219	AL512306.2	-0.185968	0.112261	-1.65657	0.0976056	0.0448836	0.37592	0.119397	0.904961	-0.167066	0.107567	-1.55314	0.120389
ENSG00000249664	AC027338.1	-0.0822865	0.0623165	-1.32046	0.186682	-0.174748	0.184942	-0.94488	0.34472	-0.0917139	0.0590543	-1.55304	0.120413
ENSG00000213066	FGFR1OP	-0.120026	0.123841	-0.969197	0.332447	-0.703782	0.359838	-1.95583	0.0504851	-0.181846	0.1171	-1.55292	0.120443
ENSG00000118518	RNF146	0.682264	0.694782	0.981983	0.326108	3.85159	2.01263	1.91372	0.0556564	1.01974	0.65675	1.55271	0.120494
ENSG00000167118	URM1	0.0996419	0.0960286	1.03763	0.299444	0.559497	0.301489	1.85578	0.0634849	0.141998	0.0914994	1.5519	0.120686
ENSG00000160963	COL26A1	0.0348635	0.024851	1.4029	0.160647	0.0539472	0.0765979	0.704291	0.481252	0.0366809	0.0236381	1.55177	0.120717
ENSG00000186222	BLOC1S4	0.219223	0.15356	1.4276	0.153407	0.259861	0.422849	0.614547	0.538854	0.223958	0.144337	1.55163	0.120751
ENSG00000082438	COBLL1	-0.184925	0.132632	-1.39427	0.163237	-0.351053	0.459297	-0.764328	0.444672	-0.197712	0.127426	-1.55159	0.120761
ENSG00000142207	URB1	0.0196724	0.0372834	0.527645	0.597746	0.345685	0.1076	3.2127	0.00131495	0.0546187	0.0352285	1.55041	0.121042
ENSG00000247516	MIR4458HG	-0.133873	0.0797742	-1.67815	0.0933173	0.0572337	0.270724	0.21141	0.832567	-0.118605	0.0765212	-1.54996	0.12115
ENSG00000165633	VSTM4	0.0970982	0.0674131	1.44035	0.149769	0.188113	0.290009	0.648644	0.516568	0.101764	0.0656624	1.54981	0.121188
ENSG00000166415	WDR72	0.146423	0.120003	1.22016	0.222403	0.42356	0.348279	1.21615	0.223928	0.175833	0.113457	1.54978	0.121194
ENSG00000100767	PAPLN	-0.288436	0.160436	-1.79783	0.0722043	0.213268	0.464743	0.458894	0.64631	-0.235013	0.151654	-1.54967	0.121221
ENSG00000101365	IDH3B	-0.139628	0.100379	-1.391	0.164226	-0.20069	0.281853	-0.712038	0.476441	-0.146501	0.0945615	-1.54926	0.121318
ENSG00000203865	ATP1A1-AS1	-0.15856	0.106226	-1.49267	0.135523	-0.14027	0.335488	-0.418107	0.675869	-0.156894	0.101271	-1.54925	0.121321
ENSG00000231177	LINC00852	-0.134182	0.0900662	-1.48981	0.136274	-0.113584	0.264155	-0.429992	0.667202	-0.132037	0.0852472	-1.54887	0.121414
ENSG00000174839	DENND6A	0.254315	0.128687	1.97623	0.0481282	-0.43944	0.401699	-1.09395	0.273975	0.189743	0.122551	1.54827	0.121557
ENSG00000278266	AC079949.2	0.103996	0.0758693	1.37073	0.17046	0.194832	0.24299	0.801808	0.422664	0.112065	0.0724212	1.5474	0.121766
ENSG00000227359	AC017074.1	0.0999783	0.0670764	1.49051	0.136089	0.0830081	0.196007	0.423496	0.671934	0.0981993	0.0634632	1.54734	0.121781
ENSG00000276846	AC016590.3	0.130559	0.104329	1.25141	0.210783	0.330764	0.29853	1.10798	0.267873	0.152349	0.0984879	1.54688	0.121892
ENSG00000121297	TSHZ3	0.195059	0.110076	1.77204	0.076388	-0.181986	0.359939	-0.505601	0.613137	0.162812	0.105264	1.54671	0.121934
ENSG00000125651	GTF2F1	-0.136612	0.115241	-1.18545	0.235842	-0.467782	0.348701	-1.3415	0.179758	-0.169222	0.10942	-1.54653	0.121978
ENSG00000263280	AC003965.1	0.0774071	0.046024	1.68189	0.0925911	-0.0177899	0.133289	-0.133468	0.893823	0.067266	0.0435036	1.54622	0.122052
ENSG00000170442	KRT86	0.173839	0.159677	1.08869	0.276289	0.73155	0.462639	1.58126	0.11382	0.233204	0.15094	1.54502	0.122342
ENSG00000111907	TPD52L1	0.0665887	0.0587776	1.13289	0.25726	0.245292	0.169424	1.4478	0.147673	0.0857864	0.0555307	1.54485	0.122384
ENSG00000119411	BSPRY	0.0371885	0.024389	1.52481	0.127307	0.0219046	0.067286	0.325544	0.744769	0.0354137	0.0229292	1.54448	0.122473
ENSG00000225556	C2CD4D	-0.108597	0.069628	-1.55968	0.118836	0.037157	0.629783	0.0589997	0.952952	-0.106837	0.0692063	-1.54375	0.12265
ENSG00000220205	VAMP2	-0.242516	0.15081	-1.60809	0.107815	0.0574677	0.633609	0.0906991	0.927732	-0.226432	0.146711	-1.54339	0.122737
ENSG00000175967	FO393415.1	0.0593393	0.0504227	1.17684	0.23926	0.197515	0.14831	1.33178	0.182933	0.073656	0.0477391	1.54289	0.122858
ENSG00000223482	NUTM2A-AS1	0.0686252	0.0417704	1.64291	0.100401	-0.0618352	0.19732	-0.313376	0.753995	0.0630297	0.0408649	1.5424	0.122978
ENSG00000204624	DISP3	0.162499	0.112186	1.44848	0.147483	0.136866	0.254973	0.536789	0.591413	0.158341	0.102685	1.542	0.123073
ENSG00000107882	SUFU	0.292029	0.22917	1.27429	0.20256	0.716509	0.682776	1.04941	0.293991	0.335008	0.217259	1.54198	0.123079
ENSG00000165066	NKX6-3	-0.191868	0.164295	-1.16783	0.242877	-0.668511	0.48965	-1.36528	0.172164	-0.2401	0.155761	-1.54147	0.123203
ENSG00000167920	TMEM99	0.0476676	0.0407829	1.16881	0.242479	0.160835	0.119604	1.34472	0.178715	0.0594549	0.0386006	1.54026	0.123497
ENSG00000183793	NPIPA5	0.0634044	0.034682	1.82817	0.0675247	-0.0302	0.0819856	-0.368357	0.712607	0.0491964	0.0319416	1.5402	0.123512
ENSG00000267508	ZNF285	0.137599	0.122872	1.11985	0.262776	0.560205	0.370054	1.51385	0.130065	0.179565	0.116612	1.53984	0.123598
ENSG00000139908	TSSK4	-0.12551	0.0838574	-1.4967	0.134471	-0.0954713	0.251848	-0.379083	0.704626	-0.122512	0.0795628	-1.53981	0.123606
ENSG00000132749	TESMIN	0.146957	0.068018	2.16056	0.0307292	-0.314129	0.199793	-1.57227	0.115888	0.0990673	0.0643889	1.53858	0.123908
ENSG00000262905	AC015853.1	0.178114	0.178761	0.996382	0.319065	0.935554	0.515243	1.81575	0.0694083	0.259493	0.168885	1.5365	0.124416
ENSG00000197128	ZNF772	0.0457898	0.0526015	0.870504	0.384025	0.316853	0.148096	2.13951	0.0323941	0.0761555	0.0495677	1.53639	0.124442
ENSG00000172650	AGAP5	0.406198	0.274119	1.48183	0.138385	0.322415	0.773752	0.416691	0.676905	0.396855	0.258383	1.53592	0.124559
ENSG00000273972	AC068722.2	-0.0974631	0.0462314	-2.10816	0.0350173	0.196903	0.136694	1.44047	0.149735	-0.0672476	0.0437944	-1.53553	0.124654
ENSG00000158467	AHCYL2	0.029235	0.033331	0.87711	0.380427	0.211035	0.0970791	2.17385	0.0297164	0.048406	0.0315247	1.5355	0.124662
ENSG00000100697	DICER1	0.0967932	0.086593	1.1178	0.263654	0.311867	0.226655	1.37595	0.168836	0.124187	0.0808906	1.53525	0.124723
ENSG00000226816	AC005082.1	0.0951972	0.0446903	2.13015	0.0331589	-0.203089	0.133168	-1.52505	0.127246	0.065004	0.0423682	1.53426	0.124965
ENSG00000196911	KPNA5	0.10718	0.0854176	1.25478	0.209559	0.279078	0.257309	1.0846	0.278097	0.124243	0.0810675	1.53259	0.125377
ENSG00000124251	TP53TG5	0.197476	0.114792	1.7203	0.0853771	-0.0977306	0.334643	-0.292044	0.770253	0.166397	0.108581	1.53247	0.125406
ENSG00000101049	SGK2	-0.08909	0.0610236	-1.45993	0.14431	-0.101465	0.21641	-0.468856	0.639173	-0.0900015	0.0587332	-1.53238	0.125429
ENSG00000204380	PKP4-AS1	0.160249	0.136258	1.17607	0.239566	0.520317	0.400447	1.29934	0.193827	0.197612	0.128995	1.53194	0.125538
ENSG00000272432	AL031432.3	-0.230296	0.151871	-1.51639	0.12942	-0.129891	0.41163	-0.315553	0.752342	-0.218266	0.142483	-1.53188	0.125552
ENSG00000184500	PROS1	0.137501	0.0879933	1.56263	0.11814	-0.0135919	0.470764	-0.0288721	0.976967	0.1324	0.0864953	1.53072	0.125839
ENSG00000137474	MYO7A	-0.126163	0.0545012	-2.31487	0.0206198	0.403407	0.175688	2.29616	0.0216666	-0.0796744	0.052054	-1.53061	0.125866
ENSG00000168026	TTC21A	0.0683601	0.0524021	1.30453	0.192053	0.102092	0.121525	0.840093	0.400857	0.0736488	0.0481191	1.53055	0.12588
ENSG00000160932	LY6E	0.0764627	0.0716882	1.0666	0.286152	0.325966	0.205428	1.58676	0.112566	0.103549	0.0676852	1.52986	0.126052
ENSG00000262558	AC129507.3	0.142129	0.096632	1.47082	0.141339	0.116638	0.271534	0.429554	0.66752	0.139263	0.0910389	1.52971	0.126088
ENSG00000231160	KLF3-AS1	0.043083	0.0296097	1.45503	0.145661	0.0413289	0.0884295	0.467366	0.640238	0.0429062	0.0280775	1.52813	0.12648
ENSG00000260273	AL359711.2	-0.0530033	0.0798365	-0.663898	0.506756	-0.744538	0.251566	-2.95962	0.00308022	-0.116279	0.0760963	-1.52805	0.126499
ENSG00000277959	AL162274.2	-0.778682	0.552245	-1.41003	0.158531	-1.03719	1.71205	-0.605819	0.544635	-0.803045	0.525579	-1.52792	0.126531
ENSG00000136205	TNS3	0.797477	0.62138	1.2834	0.199353	1.72427	1.79311	0.961613	0.336244	0.896842	0.587125	1.52751	0.126633
ENSG00000239521	CASTOR3	0.234706	0.179049	1.31084	0.189911	0.509501	0.557659	0.913642	0.360905	0.260387	0.170478	1.52739	0.126664
ENSG00000186628	FSD2	-0.312291	0.231189	-1.3508	0.176758	-0.536819	0.691488	-0.776325	0.437557	-0.334865	0.219259	-1.52726	0.126696
ENSG00000125378	BMP4	-0.156807	0.100601	-1.5587	0.119068	0.0278994	0.573993	0.0486057	0.961234	-0.151302	0.0990908	-1.52691	0.126784
ENSG00000223572	CKMT1A	0.116619	0.0695237	1.6774	0.0934644	-0.0747295	0.241755	-0.309113	0.757236	0.102003	0.0668157	1.52663	0.126853
ENSG00000184402	SS18L1	0.923936	0.488848	1.89003	0.0587546	-1.09768	1.40083	-0.783591	0.43328	0.70447	0.461552	1.52631	0.126933
ENSG00000185404	SP140L	-0.160207	0.130014	-1.23223	0.217864	-0.44684	0.393539	-1.13544	0.256191	-0.188413	0.123451	-1.52621	0.126957
ENSG00000129473	BCL2L2	-0.150393	0.12658	-1.18813	0.234783	-0.505669	0.392641	-1.28787	0.197793	-0.183841	0.120474	-1.52597	0.127016
ENSG00000163376	KBTBD8	-0.904385	0.629554	-1.43655	0.150847	-0.854356	1.66091	-0.514391	0.606979	-0.8981	0.588684	-1.52561	0.127108
ENSG00000258875	AL135818.1	-0.185292	0.140708	-1.31686	0.187887	-0.43702	0.47366	-0.922645	0.356192	-0.205705	0.134882	-1.52507	0.127241
ENSG00000182400	TRAPPC6B	0.225939	0.144579	1.56274	0.118114	0.0596141	0.427171	0.139556	0.889011	0.208844	0.136947	1.52499	0.12726
ENSG00000135749	PCNX2	0.164077	0.142949	1.1478	0.251051	0.554858	0.412534	1.345	0.178625	0.205969	0.13507	1.52491	0.127282
ENSG00000104738	MCM4	0.073203	0.0803456	0.911101	0.362242	0.554913	0.254601	2.17954	0.0292914	0.116831	0.0766209	1.52479	0.127312
ENSG00000250988	SNHG21	-0.177809	0.131273	-1.35449	0.17558	-0.297758	0.393857	-0.756004	0.449647	-0.189802	0.124538	-1.52404	0.127498
ENSG00000265490	AP001178.2	0.0627128	0.0421679	1.48722	0.136958	0.0412333	0.1087	0.379332	0.704441	0.0599032	0.0393134	1.52373	0.127575
ENSG00000129566	TEP1	-0.151166	0.0870189	-1.73716	0.0823587	0.0888346	0.249678	0.355797	0.721993	-0.125171	0.0821712	-1.52329	0.127686
ENSG00000164647	STEAP1	-0.11743	0.0686057	-1.71166	0.0869597	0.0585427	0.198779	0.294511	0.768367	-0.0986991	0.0648518	-1.52192	0.12803
ENSG00000231824	AKAIN1	-0.23032	0.149979	-1.53568	0.124617	-0.0820461	0.563608	-0.145573	0.884259	-0.220515	0.144935	-1.52147	0.128142
ENSG00000147996	CBWD5	-0.205668	0.12003	-1.71348	0.0866246	0.0759798	0.319878	0.237527	0.812248	-0.170906	0.112379	-1.52081	0.128308
ENSG00000136147	PHF11	-0.190141	0.0770161	-2.46885	0.0135549	0.642206	0.238269	2.6953	0.00703256	-0.111405	0.0732829	-1.5202	0.128461
ENSG00000162148	PPP1R32	0.662033	0.613095	1.07982	0.280222	2.88434	1.84096	1.56676	0.117171	0.8839	0.581686	1.51955	0.128624
ENSG00000243955	GSTA1	0.205415	0.0978327	2.09966	0.0357588	-0.394395	0.280471	-1.40619	0.159668	0.140352	0.0923743	1.51938	0.128667
ENSG00000185168	LINC00482	0.338809	0.200955	1.68599	0.0917974	-0.148221	0.598227	-0.247767	0.804314	0.289425	0.190495	1.51933	0.128679
ENSG00000175175	PPM1E	0.195854	0.115569	1.69469	0.0901342	-0.102719	0.351337	-0.292365	0.770007	0.166702	0.109782	1.51848	0.128894
ENSG00000135517	MIP	-0.223443	0.138687	-1.61113	0.107151	0.0937816	0.541895	0.173062	0.862603	-0.203942	0.134357	-1.51792	0.129035
ENSG00000272630	AL731563.3	0.086314	0.0875783	0.985564	0.324347	0.432046	0.246157	1.75517	0.0792311	0.12516	0.0825116	1.51688	0.129298
ENSG00000176225	RTTN	-0.187883	0.108363	-1.73383	0.0829477	-0.0178704	0.169098	-0.10568	0.915836	-0.13839	0.0912365	-1.51683	0.12931
ENSG00000170439	METTL7B	-0.120565	0.0869195	-1.38709	0.165414	-0.158198	0.251145	-0.629906	0.528756	-0.124591	0.0821392	-1.51682	0.129312
ENSG00000205581	HMGN1	-0.274664	0.203711	-1.3483	0.177562	-0.445138	0.597467	-0.745042	0.456246	-0.292418	0.192812	-1.5166	0.129368
ENSG00000179855	GIPC3	-0.10231	0.0556459	-1.83859	0.0659761	0.112269	0.162744	0.68985	0.490288	-0.079849	0.0526531	-1.51651	0.12939
ENSG00000155506	LARP1	-0.156058	0.114735	-1.36016	0.173781	-0.238295	0.336088	-0.709026	0.478308	-0.164641	0.108582	-1.51628	0.129447
ENSG00000173588	CEP83	-0.164655	0.123207	-1.33641	0.181416	-0.275144	0.355672	-0.77359	0.439173	-0.176493	0.11642	-1.516	0.129519
ENSG00000163444	TMEM183A	0.113837	0.0725204	1.56972	0.11648	0.015401	0.2246	0.0685709	0.945331	0.104543	0.0690122	1.51485	0.12981
ENSG00000165568	AKR1E2	0.0787552	0.0701322	1.12295	0.261457	0.266395	0.196122	1.35832	0.174363	0.100029	0.0660369	1.51475	0.129837
ENSG00000269949	AC069307.1	-0.0741415	0.0384764	-1.92693	0.0539882	0.0993298	0.109089	0.910536	0.36254	-0.054949	0.0362856	-1.51435	0.129938
ENSG00000196418	ZNF124	-0.139201	0.134346	-1.03614	0.300136	-0.550462	0.356429	-1.54438	0.122496	-0.190361	0.125712	-1.51426	0.129961
ENSG00000155827	RNF20	0.221874	0.204589	1.08449	0.27815	0.936313	0.611728	1.5306	0.125868	0.293747	0.194026	1.51396	0.130036
ENSG00000053254	FOXN3	-0.163942	0.0948889	-1.72772	0.0840381	0.0104872	0.186001	0.0563822	0.955037	-0.12792	0.0845252	-1.5134	0.130178
ENSG00000154222	CC2D1B	-0.055387	0.0433678	-1.27715	0.20155	-0.242481	0.196517	-1.23389	0.217244	-0.0640754	0.0423488	-1.51304	0.13027
ENSG00000233806	LINC01237	-0.106308	0.0614815	-1.72911	0.0837902	-0.010369	0.0954848	-0.108593	0.913525	-0.07819	0.0516926	-1.51259	0.130383
ENSG00000165837	ERICH6B	-0.127623	0.100419	-1.2709	0.203763	-0.248464	0.269705	-0.921246	0.356922	-0.142335	0.0941073	-1.51248	0.130413
ENSG00000155970	MICU3	0.214867	0.116422	1.84558	0.064953	-0.230596	0.332345	-0.693844	0.48778	0.166177	0.109876	1.51241	0.130429
ENSG00000139826	ABHD13	-0.352187	0.234026	-1.50491	0.132348	-0.184664	0.663309	-0.278398	0.780707	-0.333642	0.220693	-1.5118	0.130586
ENSG00000179271	GADD45GIP1	0.322129	0.163073	1.97536	0.0482274	-0.606653	0.505064	-1.20114	0.229696	0.234444	0.155185	1.51074	0.130854
ENSG00000130856	ZNF236	0.0739532	0.0698946	1.05807	0.290025	0.334831	0.209332	1.59952	0.109705	0.10012	0.0662967	1.51018	0.130997
ENSG00000272905	AC018648.1	0.24376	0.140255	1.73798	0.0822145	-0.24768	0.464012	-0.533779	0.593495	0.202619	0.134256	1.5092	0.131248
ENSG00000187391	MAGI2	-0.165099	0.156706	-1.05356	0.292084	-0.759821	0.471128	-1.61277	0.106794	-0.224341	0.148696	-1.50873	0.131369
ENSG00000166924	NYAP1	-0.669494	0.445386	-1.50318	0.132794	-0.344163	1.25694	-0.273811	0.78423	-0.633202	0.41981	-1.50831	0.131476
ENSG00000122547	EEPD1	0.0480664	0.0533133	0.901584	0.367278	0.347311	0.164543	2.11076	0.0347929	0.0764968	0.0507175	1.50829	0.13148
ENSG00000144674	GOLGA4	-0.101425	0.103116	-0.983605	0.32531	-0.594735	0.319383	-1.86214	0.0625833	-0.147993	0.0981283	-1.50816	0.131514
ENSG00000275302	CCL4	0.139279	0.102213	1.36263	0.172999	0.209407	0.307818	0.680295	0.496318	0.146243	0.0970049	1.50759	0.131661
ENSG00000156463	SH3RF2	-0.192103	0.128692	-1.49273	0.135508	-0.110109	0.393331	-0.279941	0.779523	-0.184174	0.122312	-1.50577	0.132125
ENSG00000159210	SNF8	-0.084906	0.0696316	-1.21936	0.222708	-0.235623	0.211899	-1.11196	0.266157	-0.0995947	0.0661516	-1.50555	0.132182
ENSG00000095787	WAC	0.222517	0.185521	1.19942	0.230366	0.593479	0.527605	1.12485	0.260651	0.263336	0.175016	1.50464	0.132417
ENSG00000244945	AC136604.2	0.338905	0.168237	2.01445	0.0439625	-0.620225	0.494758	-1.25359	0.209991	0.239498	0.15928	1.50363	0.132678
ENSG00000233393	AP000688.2	-0.0906742	0.0661973	-1.36976	0.170763	-0.117669	0.185432	-0.634566	0.525711	-0.0937256	0.0623438	-1.50337	0.132744
ENSG00000137207	YIPF3	-1.2949	0.750831	-1.72462	0.0845968	0.917936	2.23051	0.411536	0.68068	-1.06968	0.711597	-1.5032	0.132786
ENSG00000147526	TACC1	0.116969	0.0780399	1.49883	0.133917	0.05939	0.217107	0.273551	0.784429	0.11038	0.0734395	1.50301	0.132836
ENSG00000006459	KDM7A	-0.168438	0.0961277	-1.75223	0.0797345	0.14336	0.286941	0.499614	0.617347	-0.136976	0.0911488	-1.50277	0.132899
ENSG00000137871	ZNF280D	-1.76834	1.22462	-1.44399	0.148742	-1.49616	3.55253	-0.421154	0.673643	-1.73943	1.15776	-1.50241	0.132992
ENSG00000238045	AC009133.1	-0.499389	0.354694	-1.40794	0.159148	-0.565958	1.0734	-0.527259	0.598014	-0.505942	0.336783	-1.50228	0.133025
ENSG00000151240	DIP2C	0.178253	0.150089	1.18764	0.234973	0.522787	0.443998	1.17746	0.239014	0.213586	0.142185	1.50217	0.133054
ENSG00000197696	NMB	0.141396	0.095523	1.48023	0.138811	0.0882131	0.283261	0.31142	0.755482	0.135966	0.0905148	1.50214	0.133061
ENSG00000123358	NR4A1	-0.41447	0.47401	-0.874392	0.381905	-2.94806	1.40176	-2.1031	0.0354567	-0.67445	0.449032	-1.50201	0.133095
ENSG00000167637	ZNF283	-0.114528	0.117393	-0.975591	0.329267	-0.620852	0.345624	-1.79632	0.072443	-0.166899	0.111156	-1.50148	0.133232
ENSG00000008517	IL32	-0.0652419	0.039196	-1.66451	0.0960115	0.00632707	0.0909005	0.0696044	0.944509	-0.0540213	0.0359925	-1.50091	0.13338
ENSG00000110881	ASIC1	0.144717	0.101877	1.4205	0.155461	0.142972	0.295222	0.484288	0.628182	0.144531	0.0963043	1.50078	0.133413
ENSG00000152767	FARP1	0.0946534	0.0717165	1.31983	0.186893	0.18708	0.231112	0.809479	0.418239	0.102772	0.0684945	1.50044	0.133501
ENSG00000168487	BMP1	-0.151051	0.169799	-0.889585	0.373689	-1.02037	0.499297	-2.0436	0.0409927	-0.241167	0.160758	-1.50019	0.133565
ENSG00000112299	VNN1	0.121666	0.0978232	1.24374	0.213597	0.276735	0.280261	0.987417	0.323438	0.138507	0.0923588	1.49966	0.133703
ENSG00000101333	PLCB4	0.108848	0.0634586	1.71526	0.0862973	-0.0804936	0.193058	-0.41694	0.676722	0.0903854	0.0602853	1.49929	0.133797
ENSG00000187554	TLR5	0.570097	0.373477	1.52646	0.126896	0.155879	1.27453	0.122303	0.902659	0.537342	0.358406	1.49925	0.133808
ENSG00000108448	TRIM16L	-0.153773	0.0905964	-1.69734	0.0896315	0.099023	0.274721	0.360449	0.718511	-0.128978	0.0860387	-1.49907	0.133856
ENSG00000152128	TMEM163	-0.0881426	0.144066	-0.61182	0.540657	-1.00015	0.381387	-2.62239	0.00873147	-0.202026	0.134772	-1.49903	0.133867
ENSG00000213373	LINC00671	-0.136401	0.0904787	-1.50755	0.131669	-0.0569636	0.311836	-0.182672	0.855056	-0.130233	0.086895	-1.49874	0.13394
ENSG00000144749	LRIG1	0.166696	0.12518	1.33165	0.182976	0.286135	0.381987	0.74907	0.453815	0.178278	0.118955	1.4987	0.133951
ENSG00000204859	ZBTB48	0.209165	0.128478	1.62803	0.103519	-0.0420314	0.36673	-0.114611	0.908753	0.181705	0.121252	1.49857	0.133985
ENSG00000112305	SMAP1	0.890431	0.672437	1.32419	0.185442	1.51166	1.98562	0.761305	0.446475	0.954347	0.636906	1.49841	0.134026
ENSG00000106348	IMPDH1	-0.308897	0.210204	-1.46951	0.141694	-0.205986	0.634651	-0.324566	0.74551	-0.298724	0.199543	-1.49703	0.134384
ENSG00000139508	SLC46A3	0.125542	0.0634387	1.97896	0.0478209	-0.218897	0.186746	-1.17216	0.241131	0.0899065	0.0600674	1.49676	0.134456
ENSG00000213390	ARHGAP19	0.189456	0.152047	1.24603	0.212753	0.44433	0.449825	0.987784	0.323258	0.21559	0.144041	1.49672	0.134465
ENSG00000106560	GIMAP2	0.186239	0.122139	1.5248	0.127308	0.0607777	0.346436	0.175437	0.860736	0.172368	0.11519	1.49638	0.134554
ENSG00000234327	AC012146.1	0.0733746	0.0417293	1.75835	0.0786883	-0.0665139	0.124174	-0.535649	0.592201	0.0591797	0.0395555	1.49612	0.134622
ENSG00000145545	SRD5A1	0.220001	0.148939	1.47712	0.139644	0.128664	0.406303	0.316671	0.751493	0.209182	0.13984	1.49586	0.134689
ENSG00000006606	CCL26	-0.109671	0.126321	-0.868196	0.385287	-0.839428	0.388041	-2.16325	0.0305222	-0.179596	0.120117	-1.49518	0.134867
ENSG00000224565	LINC01754	0.629247	0.378599	1.66204	0.0965043	-0.382542	1.22107	-0.313283	0.754066	0.540511	0.361616	1.49471	0.13499
ENSG00000224063	AC007319.1	0.0867318	0.0792871	1.0939	0.274	0.320653	0.228153	1.40543	0.159894	0.111938	0.0748935	1.49463	0.135012
ENSG00000175985	PLEKHD1	0.17474	0.11446	1.52664	0.12685	0.0629198	0.258897	0.24303	0.807982	0.156457	0.104686	1.49454	0.135035
ENSG00000119636	BBOF1	0.0973148	0.0756351	1.28664	0.198221	0.191868	0.223158	0.859788	0.389906	0.107057	0.0716326	1.49454	0.135036
ENSG00000157426	AASDH	0.0806357	0.0568964	1.41724	0.156414	0.0822918	0.173469	0.47439	0.635222	0.0807965	0.0540627	1.4945	0.135046
ENSG00000160209	PDXK	-0.270405	0.175516	-1.54063	0.123407	-0.0474415	0.5527	-0.085836	0.931597	-0.24998	0.167284	-1.49435	0.135085
ENSG00000174903	RAB1B	0.0728009	0.0496663	1.4658	0.142702	0.0565048	0.191372	0.295261	0.767794	0.0717726	0.0480737	1.49297	0.135445
ENSG00000267871	ZNF460-AS1	0.0738549	0.0561848	1.3145	0.188679	0.122607	0.160643	0.763227	0.445328	0.0791685	0.0530346	1.49277	0.135498
ENSG00000157214	STEAP2	-0.0676299	0.0449848	-1.50339	0.132737	-0.0287346	0.120653	-0.23816	0.811757	-0.0628829	0.0421504	-1.49187	0.135733
ENSG00000151553	FAM160B1	0.132142	0.0999074	1.32265	0.185953	0.214589	0.289964	0.740052	0.459268	0.140891	0.0944578	1.49158	0.13581
ENSG00000161813	LARP4	-0.267828	0.195475	-1.37014	0.170643	-0.17883	0.277137	-0.645274	0.518749	-0.238261	0.159738	-1.49158	0.135811
ENSG00000063660	GPC1	0.237269	0.158325	1.49861	0.133974	0.0266182	1.40901	0.0188915	0.984928	0.234642	0.157335	1.49135	0.135869
ENSG00000183733	FIGLA	0.0765243	0.0513661	1.48978	0.136281	0.0378097	0.145745	0.259423	0.795309	0.0722468	0.0484454	1.4913	0.135882
ENSG00000163932	PRKCD	-0.168494	0.113115	-1.48957	0.136336	-0.0811224	0.263751	-0.307572	0.758408	-0.15492	0.103958	-1.49022	0.136168
ENSG00000144837	PLA1A	-0.13878	0.127142	-1.09154	0.275035	-0.552145	0.382999	-1.44163	0.149406	-0.179811	0.120667	-1.49015	0.136185
ENSG00000123104	ITPR2	-0.103894	0.0986564	-1.05309	0.292299	-0.402503	0.273549	-1.47141	0.14118	-0.138264	0.0928052	-1.48983	0.136269
ENSG00000260329	AC007541.1	-0.0781228	0.0588485	-1.32752	0.184335	-0.121659	0.169394	-0.718198	0.472635	-0.0828114	0.0555895	-1.48969	0.136305
ENSG00000159784	FAM131B	0.187874	0.201935	0.930367	0.352181	1.0228	0.562763	1.81746	0.0691468	0.283114	0.190069	1.48953	0.136348
ENSG00000176595	KBTBD11	0.0650853	0.0486916	1.33669	0.181325	0.0953351	0.138462	0.68853	0.491119	0.0684145	0.0459341	1.4894	0.136381
ENSG00000167644	C19orf33	0.0718754	0.0474054	1.51618	0.129473	0.0202759	0.156453	0.129597	0.896885	0.0675364	0.0453685	1.48862	0.136588
ENSG00000134049	IER3IP1	0.107386	0.106028	1.01282	0.311148	0.52762	0.317069	1.66405	0.0961018	0.149652	0.100554	1.48827	0.13668
ENSG00000250254	PTTG2	0.0743326	0.0775518	0.95849	0.337816	0.444285	0.23834	1.86409	0.0623097	0.109751	0.0737461	1.48823	0.13669
ENSG00000173011	TADA2B	-0.256762	0.199202	-1.28895	0.197416	-0.443814	0.548378	-0.809322	0.41833	-0.278567	0.187232	-1.48782	0.136799
ENSG00000118402	ELOVL4	0.161946	0.116301	1.39247	0.163779	0.17706	0.336802	0.52571	0.59909	0.163556	0.109932	1.4878	0.136803
ENSG00000156345	CDK20	0.187294	0.137162	1.3655	0.172096	0.24004	0.397678	0.603605	0.546106	0.192902	0.129666	1.48768	0.136834
ENSG00000106443	PHF14	0.109193	0.0794954	1.37357	0.169574	0.138148	0.237679	0.581235	0.561082	0.112106	0.0753904	1.48701	0.137013
ENSG00000175471	MCTP1	-1.04365	0.691443	-1.50938	0.131202	-0.36001	2.08423	-0.172731	0.862863	-0.975869	0.656271	-1.48699	0.137017
ENSG00000231713	AF064860.2	-0.146183	0.112519	-1.29919	0.193878	-0.271074	0.337388	-0.803448	0.421716	-0.158683	0.106739	-1.48665	0.137108
ENSG00000230258	AC005208.1	0.210594	0.14078	1.4959	0.134679	0.0889858	0.408352	0.217914	0.827496	0.197676	0.133093	1.48524	0.137479
ENSG00000169567	HINT1	-0.205503	0.107019	-1.92025	0.0548269	0.220709	0.270378	0.816299	0.414329	-0.147773	0.0995076	-1.48505	0.137531
ENSG00000172339	ALG14	0.292228	0.214443	1.36273	0.172967	0.3301	0.557128	0.592504	0.553513	0.297115	0.20013	1.48461	0.137646
ENSG00000104413	ESRP1	0.0758964	0.0574844	1.32029	0.186737	0.110114	0.155207	0.709464	0.478036	0.080024	0.0539059	1.48451	0.137673
ENSG00000158411	MITD1	0.102671	0.0666041	1.54151	0.123194	0.00430874	0.226797	0.0189982	0.984843	0.0948611	0.0639054	1.4844	0.137703
ENSG00000155463	OXA1L	-0.0955254	0.0743444	-1.2849	0.198826	-0.146983	0.187116	-0.785519	0.432149	-0.102541	0.0690908	-1.48415	0.137769
ENSG00000162819	BROX	-0.118782	0.086393	-1.37491	0.16916	-0.085816	0.144995	-0.591856	0.553947	-0.110145	0.0742174	-1.48409	0.137786
ENSG00000120885	CLU	-0.13386	0.104543	-1.28042	0.200396	-0.22783	0.280146	-0.813255	0.416072	-0.145346	0.0979455	-1.48395	0.137822
ENSG00000183527	PSMG1	0.0686611	0.0519496	1.32169	0.186273	0.109959	0.152488	0.7211	0.470848	0.0729558	0.0491743	1.48362	0.137911
ENSG00000254035	AC104117.3	0.0951342	0.0745973	1.2753	0.202202	0.182275	0.214532	0.849643	0.395524	0.104534	0.0704592	1.48361	0.137912
ENSG00000176194	CIDEA	-0.377313	0.263273	-1.43316	0.151811	-0.298638	0.756557	-0.394733	0.69304	-0.368815	0.248648	-1.48328	0.137999
ENSG00000170619	COMMD5	-0.145749	0.0959366	-1.51922	0.128707	-0.0372997	0.289393	-0.12889	0.897445	-0.13501	0.0910631	-1.4826	0.13818
ENSG00000272489	AL132656.3	-0.20566	0.142935	-1.43883	0.150198	-0.156583	0.418682	-0.37399	0.708412	-0.200537	0.13527	-1.4825	0.138208
ENSG00000174652	ZNF266	-0.0293461	0.0205484	-1.42814	0.153251	-0.0243453	0.0603544	-0.403373	0.686674	-0.0288266	0.0194519	-1.48194	0.138356
ENSG00000066923	STAG3	0.144904	0.0744909	1.94526	0.0517437	0.00102688	-0.0865225	-0.0118684	0.990531	0.083657	0.0564516	1.48192	0.138361
ENSG00000163586	FABP1	-0.362091	0.222016	-1.63092	0.102907	0.0803249	0.596275	0.134711	0.89284	-0.308224	0.208062	-1.48141	0.138498
ENSG00000237512	UNC5B-AS1	-0.233627	0.173625	-1.34559	0.178436	-0.320805	0.50081	-0.640572	0.521801	-0.242981	0.164046	-1.48118	0.13856
ENSG00000142910	TINAGL1	-0.165114	0.11157	-1.47992	0.138895	-0.0803128	0.300304	-0.267438	0.789132	-0.154829	0.104585	-1.48041	0.138764
ENSG00000205795	CYS1	-0.380248	0.575136	-0.661144	0.50852	-4.46223	1.68599	-2.64665	0.00812929	-0.805743	0.544336	-1.48023	0.138812
ENSG00000162373	BEND5	0.157284	0.186962	0.841261	0.400202	1.67422	0.671032	2.49499	0.0125961	0.266558	0.180102	1.48004	0.138863
ENSG00000265369	PCAT18	-0.263711	0.19278	-1.36794	0.171332	-0.383271	0.648233	-0.591255	0.554349	-0.273426	0.184782	-1.47972	0.138948
ENSG00000162604	TM2D1	0.0869622	0.0699831	1.24262	0.214009	0.188918	0.202423	0.933285	0.350673	0.0978477	0.0661418	1.47936	0.139043
ENSG00000237499	WAKMAR2	0.405174	0.259308	1.56252	0.118165	-0.110395	0.963136	-0.11462	0.908746	0.370328	0.250391	1.479	0.139141
ENSG00000197782	ZNF780A	-0.0670704	0.0370808	-1.80876	0.0704881	0.0933677	0.116218	0.803384	0.421753	-0.0522467	0.0353263	-1.47898	0.139147
ENSG00000120875	DUSP4	0.0751277	0.060096	1.25013	0.211253	0.156651	0.17268	0.907172	0.364316	0.0839349	0.0567571	1.47884	0.139182
ENSG00000149636	DSN1	-0.230239	0.205053	-1.12282	0.261512	-0.73568	0.582365	-1.26326	0.206495	-0.28599	0.193414	-1.47864	0.139236
ENSG00000136238	RAC1	0.105422	0.146807	0.718097	0.472698	0.948966	0.4037	2.35067	0.0187395	0.203947	0.137968	1.47822	0.139348
ENSG00000198739	LRRTM3	0.190026	0.105245	1.80556	0.0709874	-0.230703	0.313742	-0.735325	0.462142	0.147471	0.0997805	1.47795	0.13942
ENSG00000157765	SLC34A2	-0.00671295	0.654441	-0.0102575	0.991816	-0.925683	0.499867	-1.85186	0.064046	-0.58709	0.397245	-1.4779	0.139434
ENSG00000107959	PITRM1	0.0818032	0.04109	1.99083	0.0464997	-0.131754	0.11359	-1.15991	0.246087	0.0570917	0.0386396	1.47754	0.13953
ENSG00000183709	IFNL2	-0.333204	0.332041	-1.0035	0.315619	-1.64251	0.991964	-1.65582	0.0977583	-0.465125	0.31487	-1.4772	0.139623
ENSG00000167792	NDUFV1	-0.0810917	0.0419491	-1.9331	0.053224	0.0689984	0.0952471	0.724415	0.468811	-0.056708	0.0383906	-1.47713	0.13964
ENSG00000231690	LINC00574	-0.22327	0.179203	-1.2459	0.2128	-0.478684	0.521743	-0.91747	0.358896	-0.250222	0.169485	-1.47637	0.139845
ENSG00000174175	SELP	0.146973	0.0877329	1.67524	0.0938875	-0.0890672	0.258646	-0.34436	0.730576	0.122618	0.0830833	1.47584	0.139987
ENSG00000170537	TMC7	0.0745901	0.0661583	1.12745	0.259553	0.2579	0.199902	1.29013	0.197006	0.0926859	0.062808	1.4757	0.140024
ENSG00000064703	DDX20	-0.118175	0.0897344	-1.31694	0.187858	-0.187399	0.264424	-0.708706	0.478507	-0.125324	0.0849747	-1.47484	0.140256
ENSG00000166262	FAM227B	0.140809	0.0886726	1.58796	0.112295	-0.0299314	0.27092	-0.110481	0.912028	0.124288	0.0842734	1.47481	0.140263
ENSG00000168890	TMEM150A	0.187364	0.197372	0.949296	0.34247	1.02979	0.578014	1.7816	0.0748138	0.275333	0.186783	1.47408	0.140459
ENSG00000197785	ATAD3A	4.57731	6.01904	0.760472	0.446973	-2.26788	1.34907	-1.68106	0.0927507	-1.94045	1.31641	-1.47404	0.14047
ENSG00000107242	PIP5K1B	0.107234	0.0929309	1.15391	0.248538	0.321141	0.271966	1.18081	0.237677	0.129598	0.0879388	1.47373	0.140554
ENSG00000182004	SNRPE	-0.132888	0.0643826	-2.06404	0.0390139	0.252969	0.180573	1.40093	0.161236	-0.0893684	0.0606432	-1.47368	0.140569
ENSG00000172766	NAA16	0.0641852	0.0323504	1.98406	0.0472488	-0.119797	0.0951867	-1.25855	0.208193	0.0451345	0.0306298	1.47355	0.140603
ENSG00000185624	P4HB	0.116729	0.10016	1.16542	0.243847	0.325604	0.287449	1.13274	0.257325	0.139343	0.0945826	1.47325	0.140685
ENSG00000171680	PLEKHG5	0.142751	0.0683626	2.08814	0.036785	-0.306777	0.198807	-1.54309	0.122809	0.095218	0.0646473	1.47288	0.140782
ENSG00000163380	LMOD3	-0.0525797	0.115794	-0.454081	0.64977	-1.14418	0.347298	-3.29452	0.000985893	-0.161787	0.109849	-1.47281	0.140802
ENSG00000196422	PPP1R26	-0.183284	0.141472	-1.29555	0.195129	-0.31522	0.41345	-0.762414	0.445813	-0.197113	0.133853	-1.47261	0.140857
ENSG00000197467	COL13A1	-1.07155	0.934716	-1.1464	0.251631	-3.33468	2.76408	-1.20643	0.22765	-1.3038	0.885457	-1.47246	0.140898
ENSG00000150551	LYPD1	-0.0918558	0.069111	-1.32911	0.183813	-0.131987	0.199794	-0.660614	0.50886	-0.0961445	0.0653138	-1.47204	0.14101
ENSG00000153201	RANBP2	0.329955	0.238007	1.38632	0.165648	0.33584	0.678502	0.494973	0.620619	0.3306	0.22459	1.47201	0.141018
ENSG00000226445	BX322234.1	-0.0924335	0.0619643	-1.49172	0.135772	-0.0320956	0.196	-0.163753	0.869926	-0.0869509	0.0590821	-1.4717	0.141103
ENSG00000189134	NKAPL	-0.219655	0.159024	-1.38127	0.167195	-0.231448	0.456258	-0.507275	0.611962	-0.220933	0.150164	-1.47127	0.141217
ENSG00000178209	PLEC	0.0480615	0.0410382	1.17114	0.241541	0.136042	0.120794	1.12623	0.260068	0.0571655	0.0388569	1.47118	0.141243
ENSG00000278709	NKILA	-0.099301	0.0733209	-1.35433	0.17563	-0.115868	0.20128	-0.575658	0.564846	-0.101242	0.0688923	-1.46957	0.141679
ENSG00000196810	CTBP1-DT	-0.037112	0.0361701	-1.02604	0.304873	-0.16917	0.108128	-1.56454	0.117691	-0.050402	0.0343018	-1.46937	0.141733
ENSG00000114541	FRMD4B	-0.271733	0.188716	-1.43991	0.149894	-0.194866	0.617115	-0.315769	0.752178	-0.265159	0.180466	-1.4693	0.141751
ENSG00000172292	CERS6	1.13603	0.654287	1.73629	0.0825129	-1.02743	1.91383	-0.536842	0.591377	0.909633	0.619107	1.46927	0.14176
ENSG00000164366	CCDC127	0.140725	0.0850156	1.65528	0.0978678	-0.114195	0.28298	-0.403543	0.686548	0.119621	0.0814206	1.46917	0.141786
ENSG00000205837	LINC00487	0.0655973	0.0377009	1.73994	0.0818698	-0.0741108	0.118348	-0.62621	0.531177	0.0527259	0.0359223	1.46778	0.142165
ENSG00000063978	RNF4	0.154557	0.163566	0.944919	0.3447	0.795288	0.460909	1.72548	0.0844414	0.226223	0.154147	1.46758	0.142219
ENSG00000111196	MAGOHB	-0.131104	0.0805832	-1.62694	0.10375	0.0369676	0.217581	0.169903	0.865086	-0.110831	0.075567	-1.46666	0.14247
ENSG00000139668	WDFY2	-0.0532391	0.0879898	-0.605059	0.54514	-0.555146	0.224427	-2.47362	0.0133752	-0.120111	0.0819187	-1.46622	0.142589
ENSG00000234608	MAPKAPK5-AS1	2.05263	2.42208	0.847467	0.396735	14.9218	7.18692	2.07625	0.0378708	3.36521	2.29524	1.46617	0.142603
ENSG00000256287	LINC02398	-0.129282	0.0850312	-1.5204	0.128409	-0.013094	0.273679	-0.0478443	0.96184	-0.119053	0.0812021	-1.46613	0.142612
ENSG00000123643	SLC36A1	0.165402	0.130777	1.26476	0.205956	0.340704	0.401066	0.849495	0.395606	0.18225	0.124334	1.46581	0.142701
ENSG00000115421	PAPOLG	0.135159	0.0876935	1.54126	0.123253	-0.0686332	0.389588	-0.176169	0.860161	0.125331	0.0855529	1.46495	0.142934
ENSG00000087266	SH3BP2	0.129089	0.156232	0.826265	0.408654	1.1189	0.496408	2.25398	0.0241973	0.218296	0.149026	1.46482	0.142971
ENSG00000238290	AL034417.2	0.132638	0.103656	1.2796	0.200686	0.224305	0.290536	0.772037	0.440093	0.142988	0.0976284	1.46462	0.143025
ENSG00000151148	UBE3B	0.0841536	0.0527583	1.59508	0.110695	-0.0201865	0.1524	-0.132457	0.894623	0.0729874	0.0498554	1.46398	0.143199
ENSG00000034677	RNF19A	-0.0714375	0.0434452	-1.64431	0.100112	0.0371771	0.128003	0.290439	0.77148	-0.0602178	0.0411402	-1.46372	0.143269
ENSG00000266933	AC005775.1	-0.287371	0.175788	-1.63476	0.102099	0.135427	0.515559	0.262679	0.792798	-0.243337	0.166382	-1.46252	0.143599
ENSG00000136068	FLNB	-0.0765978	0.0751503	-1.01926	0.308079	-0.282834	0.197414	-1.4327	0.151944	-0.102701	0.0702335	-1.46228	0.143663
ENSG00000163803	PLB1	0.233422	0.136804	1.70625	0.0879613	-0.181606	0.395318	-0.459392	0.645953	0.189035	0.129282	1.46219	0.143688
ENSG00000151748	SAV1	-0.142069	0.105766	-1.34324	0.179193	-0.201486	0.334764	-0.601873	0.547259	-0.147462	0.100852	-1.46216	0.143698
ENSG00000165948	IFI27L1	0.078671	0.0544083	1.44594	0.148194	0.0450445	0.148238	0.303867	0.761229	0.0746789	0.0510766	1.4621	0.143715
ENSG00000239857	GET4	-0.247643	0.132356	-1.87104	0.0613399	0.0692381	0.226747	0.305354	0.760097	-0.167112	0.114307	-1.46196	0.143752
ENSG00000142409	ZNF787	5.67843	3.5702	1.59051	0.11172	-1.57354	10.6604	-0.147606	0.882654	4.94708	3.38539	1.4613	0.143933
ENSG00000165816	VWA2	-0.0614147	0.0485212	-1.26573	0.20561	-0.114668	0.141101	-0.812666	0.41641	-0.067046	0.0458841	-1.4612	0.143959
ENSG00000175029	CTBP2	-0.246183	0.17372	-1.41712	0.156448	-0.188064	0.505589	-0.37197	0.709915	-0.240046	0.164293	-1.46109	0.143992
ENSG00000140395	WDR61	-0.0822978	0.0783221	-1.05076	0.293368	-0.395453	0.254814	-1.55193	0.12068	-0.10933	0.0748654	-1.46035	0.144194
ENSG00000128791	TWSG1	0.0679377	0.0394994	1.71997	0.085438	-0.0553372	0.112594	-0.491477	0.623089	0.0544288	0.0372724	1.4603	0.144208
ENSG00000159079	CFAP298	-0.160794	0.126674	-1.26935	0.204317	-0.317317	0.388284	-0.817228	0.413798	-0.17585	0.120428	-1.46022	0.14423
ENSG00000259959	AC107068.1	-0.159831	0.0837855	-1.90762	0.0564408	0.25985	0.244327	1.06353	0.287541	-0.115671	0.0792549	-1.45948	0.144434
ENSG00000108528	SLC25A11	0.243072	0.166221	1.46234	0.143648	0.113019	0.514028	0.21987	0.825972	0.23076	0.158157	1.45905	0.144551
ENSG00000136930	PSMB7	-0.243314	0.168961	-1.44006	0.14985	-0.140938	0.444951	-0.316749	0.751434	-0.230412	0.157956	-1.45871	0.144644
ENSG00000238005	AL391832.2	0.127709	0.0914045	1.39719	0.162357	0.115997	0.276984	0.418785	0.675374	0.126559	0.0868003	1.45805	0.144828
ENSG00000126883	NUP214	-4.71866	4.58354	-1.02948	0.303255	-20.5847	13.6267	-1.51061	0.130888	-6.33129	4.34437	-1.45736	0.145018
ENSG00000135597	REPS1	-0.630604	0.354307	-1.77982	0.0751051	0.844528	1.09719	0.769717	0.441468	-0.491305	0.337164	-1.45717	0.145069
ENSG00000167380	ZNF226	-0.256354	0.215716	-1.18838	0.234682	-0.65535	0.635172	-1.03177	0.302181	-0.297615	0.204258	-1.45705	0.145101
ENSG00000204625	HCG9	0.0829679	0.0682104	1.21635	0.22385	0.177645	0.19167	0.926824	0.354018	0.0936105	0.0642624	1.45669	0.145201
ENSG00000101247	NDUFAF5	0.071947	0.0531329	1.35409	0.175706	0.0860081	0.158274	0.543412	0.586846	0.0733712	0.0503704	1.45663	0.145218
ENSG00000069424	KCNAB2	0.43981	0.26802	1.64096	0.100806	-0.30913	0.852042	-0.362811	0.716746	0.372376	0.255669	1.45648	0.145261
ENSG00000122585	NPY	-0.0724772	0.0526148	-1.37751	0.168356	-0.0828403	0.173862	-0.476472	0.633738	-0.0733466	0.0503593	-1.45647	0.145264
ENSG00000135547	HEY2	-0.234265	0.14486	-1.61718	0.105839	0.0735284	0.397964	0.184761	0.853416	-0.198254	0.136122	-1.45644	0.14527
ENSG00000068745	IP6K2	0.050494	0.0576375	0.876063	0.380996	0.334182	0.170685	1.95789	0.0502434	0.0795317	0.054608	1.45641	0.145279
ENSG00000158806	NPM2	-0.170303	0.0948969	-1.79462	0.0727148	-0.00200514	0.129404	-0.0154951	0.987637	-0.111447	0.0765252	-1.45635	0.145296
ENSG00000104472	CHRAC1	-0.0651023	0.0519083	-1.25418	0.209776	-0.130672	0.155281	-0.841524	0.400055	-0.0716931	0.0492304	-1.45628	0.145316
ENSG00000234084	AL049552.1	-0.107922	0.0547367	-1.97166	0.0486483	0.216811	0.164712	1.31631	0.188072	-0.0756267	0.0519436	-1.45594	0.145409
ENSG00000125505	MBOAT7	-0.186634	0.199748	-0.934348	0.350124	-1.12606	0.614236	-1.83327	0.0667621	-0.276481	0.189956	-1.4555	0.145532
ENSG00000165424	ZCCHC24	0.26849	0.178295	1.50588	0.132099	0.0473254	0.526635	0.0898638	0.928395	0.245747	0.168879	1.45517	0.145623
ENSG00000119401	TRIM32	0.0626445	0.0751016	0.834131	0.404207	0.525003	0.238936	2.19725	0.0280025	0.104216	0.0716458	1.4546	0.14578
ENSG00000171940	ZNF217	-0.0598769	0.0405145	-1.47791	0.139431	-0.0120313	0.171063	-0.0703326	0.943929	-0.0573357	0.0394239	-1.45434	0.145853
ENSG00000164045	CDC25A	0.0279782	0.0361733	0.773449	0.439257	0.228194	0.103785	2.19872	0.0278981	0.0496658	0.034158	1.454	0.145945
ENSG00000185176	AQP12B	0.0469568	0.0652406	0.719748	0.47168	0.431613	0.185182	2.33075	0.0197664	0.0894284	0.0615335	1.45333	0.146132
ENSG00000239665	AL157392.3	0.124272	0.0667036	1.86306	0.0624545	-0.188663	0.195919	-0.962964	0.335566	0.0917661	0.0631442	1.45328	0.146146
ENSG00000196839	ADA	-0.089294	0.080121	-1.11449	0.26507	-0.303773	0.241777	-1.25642	0.208965	-0.110516	0.0760538	-1.45313	0.146186
ENSG00000173852	DPY19L1	-0.0860982	0.0766725	-1.12293	0.261465	-0.264149	0.22087	-1.19595	0.231717	-0.105247	0.0724324	-1.45303	0.146214
ENSG00000205138	SDHAF1	-0.219345	0.185427	-1.18292	0.236842	-0.53554	0.527274	-1.01568	0.309783	-0.254145	0.174925	-1.45288	0.146257
ENSG00000075035	WSCD2	-0.370869	0.232428	-1.59563	0.110572	0.116816	0.675627	0.172899	0.862731	-0.31926	0.219786	-1.45259	0.146337
ENSG00000198521	ZNF43	0.229758	0.153383	1.49794	0.13415	0.0469152	0.453095	0.103544	0.917531	0.210959	0.145285	1.45204	0.14649
ENSG00000165188	RNF183	0.154239	0.122348	1.26066	0.207433	0.312717	0.380487	0.821887	0.411141	0.169089	0.116474	1.45173	0.146576
ENSG00000122678	POLM	0.0726382	0.0440285	1.6498	0.0989841	-0.0238146	0.110118	-0.216263	0.828782	0.0593441	0.0408818	1.4516	0.146612
ENSG00000180921	FAM83H	-0.389803	0.219385	-1.77679	0.0756021	0.459293	0.643155	0.714125	0.47515	-0.301304	0.207638	-1.4511	0.146752
ENSG00000163492	CCDC141	-0.0514944	0.0412831	-1.24735	0.21227	-0.0982427	0.118376	-0.829921	0.406583	-0.0565635	0.0389806	-1.45107	0.146761
ENSG00000237614	AC073257.2	0.101458	0.0994669	1.02002	0.307721	0.396559	0.274752	1.44334	0.148926	0.135653	0.0935267	1.45042	0.146942
ENSG00000266904	LINC00663	0.0956954	0.0646288	1.48069	0.138688	0.0285296	0.190858	0.149481	0.881174	0.0887861	0.0612144	1.45041	0.146944
ENSG00000267321	SNHG30	0.302596	0.223085	1.35642	0.174966	0.253266	0.485319	0.521854	0.601772	0.293991	0.202696	1.4504	0.146946
ENSG00000153208	MERTK	0.0266443	0.0232086	1.14803	0.250955	0.0767778	0.0681093	1.12727	0.259627	0.0318599	0.0219682	1.45027	0.146983
ENSG00000197903	HIST1H2BK	-0.125118	0.0898551	-1.39244	0.163789	-0.112565	0.277044	-0.406308	0.684517	-0.123923	0.085472	-1.44987	0.147095
ENSG00000074855	ANO8	-0.102817	0.112287	-0.915662	0.359844	-0.645599	0.34528	-1.86978	0.0615139	-0.154731	0.106783	-1.44903	0.147329
ENSG00000173267	SNCG	-0.157225	0.126543	-1.24247	0.214064	-0.311003	0.369399	-0.841916	0.399835	-0.173376	0.119713	-1.44826	0.147545
ENSG00000166839	ANKDD1A	-0.0776452	0.0892789	-0.869693	0.384468	-0.662187	0.304182	-2.17694	0.029485	-0.124007	0.0856653	-1.44757	0.147737
ENSG00000043514	TRIT1	0.102057	0.0652579	1.56391	0.117839	0.00569475	0.148622	0.038317	0.969435	0.0864819	0.0597517	1.44736	0.147797
ENSG00000142798	HSPG2	0.0387029	0.0483508	0.80046	0.423444	0.256248	0.128948	1.98722	0.0468985	0.0655188	0.0452728	1.4472	0.147841
ENSG00000188938	FAM120AOS	0.367634	0.199733	1.84063	0.0656761	-0.531168	0.583639	-0.910096	0.362772	0.273407	0.188973	1.4468	0.147953
ENSG00000164048	ZNF589	0.0189648	0.0266385	0.711931	0.476508	0.178275	0.076059	2.3439	0.0190831	0.0363713	0.0251412	1.44669	0.147985
ENSG00000183023	SLC8A1	0.412202	0.360982	1.14189	0.253499	1.25523	1.08896	1.15269	0.24904	0.495668	0.342646	1.44659	0.148013
ENSG00000143740	SNAP47	-0.0961487	0.078171	-1.22998	0.218705	-0.19371	0.223886	-0.865218	0.386919	-0.10675	0.0738017	-1.44644	0.148053
ENSG00000268584	AC073389.1	0.192086	0.184811	1.03936	0.298635	0.697049	0.507693	1.37297	0.169761	0.251171	0.173663	1.44631	0.14809
ENSG00000135018	UBQLN1	-0.343336	0.328473	-1.04525	0.295908	-1.36874	0.965412	-1.41778	0.156256	-0.449725	0.310966	-1.44622	0.148116
ENSG00000267475	AC008736.1	-0.250815	0.159402	-1.57347	0.115611	0.0144632	0.396251	0.0365	0.970884	-0.213865	0.147885	-1.44616	0.148133
ENSG00000112159	MDN1	0.151405	0.104456	1.44946	0.147208	-0.00205034	-1.48071	0.0013847	0.998895	0.150645	0.104197	1.44577	0.148241
ENSG00000169814	BTD	0.155583	0.129712	1.19944	0.230355	0.417216	0.414301	1.00704	0.313917	0.178939	0.123787	1.44554	0.148306
ENSG00000124120	TTPAL	0.253293	0.351319	0.720977	0.470924	1.89805	0.895731	2.119	0.0340908	0.472578	0.327062	1.44492	0.148482
ENSG00000184428	TOP1MT	-0.0935232	0.0517317	-1.80785	0.0706296	0.132955	0.155271	0.856277	0.391844	-0.0708952	0.0490794	-1.4445	0.148598
ENSG00000188647	PTAR1	0.319287	0.22237	1.43584	0.151049	0.172018	0.649956	0.264661	0.791271	0.303855	0.210397	1.4442	0.148683
ENSG00000171222	SCAND1	-0.325558	0.192683	-1.68961	0.0911035	0.0452614	0.371776	0.121744	0.903102	-0.247042	0.171072	-1.44408	0.148716
ENSG00000136059	VILL	-0.170359	0.0967082	-1.76158	0.0781404	0.0264209	0.166527	0.158658	0.873938	-0.120732	0.0836289	-1.44366	0.148835
ENSG00000180549	FUT7	-0.147907	0.151978	-0.973214	0.330447	-0.759228	0.459156	-1.65353	0.0982232	-0.208269	0.14428	-1.4435	0.148879
ENSG00000152433	ZNF547	-0.223879	0.179134	-1.24979	0.211378	-0.431526	0.532504	-0.810371	0.417727	-0.244988	0.169784	-1.44294	0.149038
ENSG00000224424	PRKAR2A-AS1	0.146217	0.110178	1.3271	0.184475	0.178861	0.311078	0.57497	0.565312	0.149856	0.103856	1.44292	0.149044
ENSG00000130560	UBAC1	0.0756337	0.0580142	1.30371	0.192332	0.0996354	0.157213	0.633759	0.526238	0.0785104	0.0544267	1.4425	0.149162
ENSG00000172071	EIF2AK3	-0.160518	0.110246	-1.456	0.145393	0.0232597	0.913226	0.0254699	0.97968	-0.157878	0.109451	-1.44245	0.149175
ENSG00000273148	LINC00653	-0.115337	0.0990625	-1.16429	0.244308	-0.319847	0.298575	-1.07125	0.284058	-0.135617	0.0940225	-1.44239	0.149192
ENSG00000213445	SIPA1	0.130845	0.0670002	1.95291	0.0508304	-0.00584213	0.0790576	-0.0738971	0.941092	0.073709	0.0511135	1.44207	0.149283
ENSG00000072518	MARK2	0.190509	0.132582	1.43692	0.150742	0.0995219	0.41562	0.239454	0.810753	0.182106	0.126311	1.44172	0.149381
ENSG00000236423	LINC01134	2.02362	1.37876	1.46772	0.142181	0.63716	4.11378	0.154885	0.876912	1.88361	1.30729	1.44086	0.149626
ENSG00000186862	PDZD7	0.0879359	0.064887	1.35522	0.175348	0.092098	0.189279	0.486573	0.626561	0.0883736	0.0613804	1.43977	0.149933
ENSG00000213625	LEPROT	-0.153139	0.0749776	-2.04247	0.0411054	0.305813	0.210988	1.44943	0.147217	-0.10168	0.0706493	-1.43922	0.15009
ENSG00000104312	RIPK2	0.130243	0.133752	0.973766	0.330173	0.647201	0.399001	1.62206	0.104792	0.182466	0.126817	1.43882	0.150202
ENSG00000272076	AC090186.1	0.41488	0.270012	1.53652	0.124411	-0.272594	1.13229	-0.240746	0.809752	0.377889	0.262648	1.43877	0.150216
ENSG00000081853	PCDHGA2	0.153991	0.1221	1.26119	0.207242	0.269648	0.357501	0.754258	0.450694	0.166072	0.115547	1.43728	0.150639
ENSG00000213965	NUDT19	-0.0816632	0.0545573	-1.49683	0.134436	-0.00971759	0.161293	-0.0602481	0.951958	-0.0742768	0.0516808	-1.43722	0.150655
ENSG00000274750	HIST1H3E	-0.0816361	0.0606565	-1.34588	0.178342	-0.109831	0.211346	-0.519672	0.603292	-0.0837818	0.0583028	-1.43701	0.150715
ENSG00000173269	MMRN2	-0.198565	0.1941	-1.023	0.306306	-0.823158	0.568728	-1.44737	0.147794	-0.263727	0.183697	-1.43566	0.151098
ENSG00000011295	TTC19	-0.0354917	0.0416851	-0.851426	0.394533	-0.273986	0.132165	-2.07305	0.0381676	-0.05707	0.0397546	-1.43556	0.151129
ENSG00000272024	AC064807.4	0.113692	0.0797581	1.42546	0.154026	0.0697852	0.333326	0.20936	0.834167	0.111314	0.0775684	1.43504	0.151275
ENSG00000268416	AC010329.1	0.118894	0.101231	1.17448	0.240202	0.326435	0.315368	1.03509	0.300625	0.138281	0.0963869	1.43464	0.151389
ENSG00000105750	ZNF85	0.127732	0.0744287	1.71616	0.0861329	-0.124063	0.21563	-0.575353	0.565053	0.100926	0.0703555	1.43452	0.151425
ENSG00000235023	AP001626.1	-0.0995855	0.0555989	-1.79114	0.0732703	0.133787	0.164007	0.815742	0.414648	-0.0755301	0.0526555	-1.43442	0.151452
ENSG00000128789	PSMG2	-0.0982149	0.088121	-1.11455	0.265045	-0.302577	0.257736	-1.17398	0.240402	-0.119604	0.083382	-1.43441	0.151455
ENSG00000105643	ARRDC2	-0.136211	0.11588	-1.17545	0.239814	-0.318307	0.326242	-0.975677	0.329224	-0.156611	0.109196	-1.43422	0.151509
ENSG00000130332	LSM7	0.0510238	0.0422951	1.20638	0.227672	0.116741	0.127324	0.916882	0.359205	0.0575548	0.0401384	1.43391	0.151599
ENSG00000254505	CHMP4A	0.167729	0.0991724	1.69129	0.0907814	-0.100931	0.255362	-0.395245	0.692662	0.13252	0.0924457	1.43349	0.151719
ENSG00000186523	FAM86B1	0.460517	0.369043	1.24787	0.212079	0.323995	0.435054	0.744724	0.456439	0.403388	0.281428	1.43336	0.151755
ENSG00000182165	TP53TG1	0.157512	0.126077	1.24933	0.211545	0.289557	0.371731	0.778942	0.436014	0.171135	0.119397	1.43332	0.151766
ENSG00000169223	LMAN2	0.118239	0.0823589	1.43566	0.1511	0.00611777	-1.31027	-0.0046691	0.996275	0.117798	0.0821967	1.43312	0.151823
ENSG00000262294	AC129507.2	0.0739297	0.0501639	1.47376	0.140545	-0.00249198	0.215778	-0.0115488	0.990786	0.0700112	0.0488609	1.43287	0.151896
ENSG00000131620	ANO1	0.279641	0.227119	1.23125	0.218228	0.557685	0.67086	0.831299	0.405805	0.308232	0.215125	1.43281	0.151913
ENSG00000103932	RPAP1	-0.0504279	0.0341661	-1.47596	0.139954	-0.0115916	0.0976515	-0.118704	0.90551	-0.0461923	0.0322492	-1.43235	0.152042
ENSG00000228536	LYPLAL1-AS1	0.151971	0.267679	0.567738	0.570213	2.1884	0.787391	2.7793	0.00544759	0.36294	0.253434	1.43209	0.152119
ENSG00000198093	ZNF649	0.0659073	0.057603	1.14416	0.252556	0.213551	0.186461	1.14529	0.25209	0.0787703	0.0550366	1.43124	0.152363
ENSG00000119718	EIF2B2	-0.0644577	0.0405498	-1.58959	0.111927	0.0270258	0.118819	0.227454	0.820071	-0.0549143	0.0383765	-1.43093	0.152449
ENSG00000168005	SPINDOC	0.105227	0.0687057	1.53155	0.125632	0.00588426	0.167562	0.0351169	0.971987	0.0909284	0.0635694	1.43038	0.152608
ENSG00000136854	STXBP1	0.118972	0.0976092	1.21886	0.222896	0.236066	0.278814	0.84668	0.397174	0.131757	0.0921267	1.43017	0.152669
ENSG00000226696	LENG8-AS1	0.149158	0.130528	1.14273	0.253152	0.343588	0.33933	1.01255	0.311277	0.174219	0.121826	1.43007	0.152698
ENSG00000233621	LINC01137	-0.0444054	0.0276134	-1.60811	0.107812	0.0274282	0.0848653	0.323197	0.746546	-0.0375283	0.0262584	-1.42919	0.152949
ENSG00000167779	IGFBP6	-0.169481	0.125514	-1.35029	0.176922	-0.159958	0.341434	-0.468487	0.639436	-0.168347	0.117806	-1.42902	0.153
ENSG00000063854	HAGH	0.0464602	0.0407458	1.14025	0.254184	0.126894	0.118203	1.07352	0.283037	0.0550027	0.0385214	1.42785	0.153336
ENSG00000154217	PITPNC1	-0.560184	0.264147	-2.12073	0.0339448	1.36716	0.768778	1.77836	0.075345	-0.356674	0.249813	-1.42777	0.153359
ENSG00000181350	LRRC75A	-0.0683344	0.0559885	-1.22051	0.222272	-0.14142	0.166463	-0.849558	0.395571	-0.075762	0.0530672	-1.42766	0.153389
ENSG00000119509	INVS	0.062379	0.0433822	1.43789	0.150464	-0.0196071	-0.453177	0.0432658	0.96549	0.0616345	0.0431848	1.42723	0.153515
ENSG00000154059	IMPACT	1.45236	0.924937	1.57023	0.116363	-0.438939	2.63196	-0.166773	0.867549	1.24446	0.872621	1.42612	0.153834
ENSG00000198162	MAN1A2	0.125988	0.101175	1.24526	0.213038	0.225214	0.294599	0.764478	0.444582	0.136457	0.0956888	1.42605	0.153855
ENSG00000124006	OBSL1	0.2379	0.121542	1.95735	0.0503058	-0.454662	0.350932	-1.29558	0.195119	0.163724	0.114849	1.42557	0.153994
ENSG00000122515	ZMIZ2	-0.0874329	0.079257	-1.10316	0.269959	-0.232837	0.209327	-1.11231	0.266003	-0.105664	0.0741218	-1.42555	0.153999
ENSG00000225177	AL590617.2	0.0814488	0.0510987	1.59395	0.110947	-0.0548043	0.165212	-0.331721	0.7401	0.0695526	0.048817	1.42476	0.154226
ENSG00000254302	AC087855.2	0.152804	0.111552	1.3698	0.170749	0.156421	0.401267	0.389818	0.696671	0.153063	0.107476	1.42416	0.1544
ENSG00000072571	HMMR	-0.256214	0.136496	-1.87708	0.060507	0.431313	0.398022	1.08364	0.278524	-0.183866	0.129114	-1.42405	0.154431
ENSG00000143512	HHIPL2	0.339021	0.34979	0.969211	0.33244	0.744746	0.627875	1.18614	0.235568	0.435118	0.305571	1.42395	0.154461
ENSG00000143486	EIF2D	-0.146655	0.075871	-1.93295	0.0532421	0.279848	0.222572	1.25734	0.208632	-0.102254	0.0718133	-1.42389	0.154478
ENSG00000112110	MRPL18	0.0517707	0.0498039	1.03949	0.298577	0.201256	0.147062	1.36852	0.171151	0.0671512	0.0471722	1.42353	0.154581
ENSG00000103375	AQP8	-0.0345437	0.0402956	-0.857256	0.391303	-0.224008	0.118254	-1.8943	0.0581858	-0.0542544	0.038142	-1.42243	0.154901
ENSG00000186474	KLK12	-0.140299	0.106753	-1.31423	0.188768	-0.163461	0.29851	-0.547589	0.583974	-0.142925	0.100519	-1.42187	0.155063
ENSG00000259953	AL138756.1	-0.074703	0.0672412	-1.11097	0.266581	-0.221908	0.194885	-1.13866	0.254844	-0.0903629	0.0635641	-1.4216	0.155141
ENSG00000103647	CORO2B	0.272147	0.255628	1.06462	0.287047	0.625092	0.569046	1.09849	0.27199	0.331412	0.23318	1.42127	0.155239
ENSG00000166165	CKB	-0.0739423	0.054046	-1.36814	0.171269	-0.0571928	0.142991	-0.399974	0.689175	-0.0718486	0.0505553	-1.42119	0.155262
ENSG00000260619	AC068870.1	-0.131381	0.079972	-1.64283	0.100418	0.115723	0.248214	0.466223	0.641056	-0.108142	0.0761188	-1.4207	0.155404
ENSG00000141279	NPEPPS	-0.116304	0.0996556	-1.16706	0.243186	-0.296212	0.298948	-0.990847	0.32176	-0.134297	0.094541	-1.42051	0.155458
ENSG00000187624	C17orf97	0.0334603	0.0246186	1.35915	0.174099	0.0291767	0.0700174	0.416707	0.676893	0.032989	0.0232248	1.42042	0.155485
ENSG00000130702	LAMA5	0.141785	0.0869009	1.63157	0.102771	-0.114585	0.267662	-0.428094	0.668583	0.117338	0.0826538	1.41963	0.155714
ENSG00000103260	METRN	-0.248295	0.122671	-2.02407	0.0429629	0.534401	0.354264	1.50848	0.131431	-0.164495	0.115918	-1.41906	0.155881
ENSG00000163866	SMIM12	-0.0680013	0.049634	-1.37005	0.17067	-0.0599285	0.160792	-0.372707	0.709366	-0.067299	0.0474259	-1.41903	0.155889
ENSG00000143376	SNX27	-0.052694	0.0401484	-1.31248	0.189358	-0.065599	0.119569	-0.548629	0.58326	-0.0540016	0.0380602	-1.41885	0.155943
ENSG00000120693	SMAD9	-0.1381	0.106738	-1.29382	0.195728	-0.194442	0.321383	-0.605018	0.545167	-0.143698	0.101298	-1.41857	0.156025
ENSG00000113068	PFDN1	-0.126165	0.0887925	-1.4209	0.155346	-0.0593338	0.258665	-0.229385	0.81857	-0.11912	0.0839822	-1.4184	0.156075
ENSG00000169019	COMMD8	-0.120862	0.0830959	-1.45449	0.14581	-0.0272116	0.263335	-0.103335	0.917697	-0.112382	0.0792442	-1.41817	0.156142
ENSG00000164627	KIF6	-0.0700904	0.0562087	-1.24697	0.21241	-0.125108	0.168408	-0.742886	0.457551	-0.075605	0.0533174	-1.41802	0.156185
ENSG00000136881	BAAT	-0.160002	0.116948	-1.36815	0.171265	-0.13109	0.34491	-0.380071	0.703893	-0.157021	0.110754	-1.41774	0.156267
ENSG00000113387	SUB1	0.152924	0.107836	1.41812	0.156155	-0.0406442	4.94443	-0.00822021	0.993441	0.152832	0.10781	1.41761	0.156306
ENSG00000110697	PITPNM1	-0.110276	0.0731997	-1.50651	0.131936	0.20552	0.459964	0.446817	0.655007	-0.102476	0.07229	-1.41756	0.156318
ENSG00000138031	ADCY3	0.165124	0.126997	1.30022	0.193525	0.228235	0.391414	0.583105	0.559823	0.171135	0.120798	1.41671	0.156568
ENSG00000047578	KIAA0556	-0.110623	0.0799243	-1.3841	0.166329	-0.0801598	0.247625	-0.323714	0.746154	-0.107749	0.0760606	-1.41662	0.156595
ENSG00000146521	LINC01558	0.168486	0.206833	0.814597	0.415303	0.859912	0.497226	1.72942	0.0837341	0.270478	0.19097	1.41634	0.156676
ENSG00000274922	AL139384.1	0.0723231	0.0560377	1.29061	0.196837	0.101105	0.16702	0.605346	0.544949	0.0752352	0.0531271	1.41613	0.156736
ENSG00000134109	EDEM1	-0.131189	0.0812691	-1.61425	0.106473	0.0523584	0.210328	0.248937	0.80341	-0.107345	0.075807	-1.41603	0.156766
ENSG00000087884	AAMDC	-0.0728136	0.0653681	-1.1139	0.265321	-0.204502	0.185863	-1.10029	0.271208	-0.0873095	0.0616654	-1.41586	0.156817
ENSG00000069275	NUCKS1	-0.0868164	0.0798428	-1.08734	0.276886	-0.277568	0.232665	-1.193	0.232871	-0.106913	0.0755198	-1.4157	0.156864
ENSG00000163131	CTSS	-0.0845973	0.0549103	-1.54064	0.123403	0.0258302	0.166932	0.154735	0.87703	-0.0738155	0.0521609	-1.41515	0.157024
ENSG00000169515	CCDC8	-0.0505206	0.0368613	-1.37056	0.170512	-0.0338164	0.0862264	-0.392181	0.694924	-0.0479396	0.0338941	-1.41439	0.157246
ENSG00000198794	SCAMP5	-0.153526	0.11017	-1.39354	0.163457	-0.0925549	0.301163	-0.307325	0.758596	-0.14633	0.103464	-1.4143	0.157274
ENSG00000146856	AGBL3	-0.216702	0.176966	-1.22454	0.220749	-0.396669	0.507904	-0.780992	0.434807	-0.236184	0.167113	-1.41332	0.157561
ENSG00000085662	AKR1B1	0.185379	0.160412	1.15564	0.247828	0.343114	0.381968	0.898281	0.369036	0.209028	0.147899	1.41331	0.157564
ENSG00000116885	OSCP1	-0.11137	0.102699	-1.08443	0.278175	-0.350395	0.295698	-1.18498	0.236027	-0.137099	0.0970145	-1.41318	0.157604
ENSG00000158525	CPA5	0.101382	0.084943	1.19353	0.232661	0.213221	0.244776	0.871089	0.383706	0.113403	0.0802483	1.41315	0.157612
ENSG00000273559	CWC25	0.0909737	0.0802102	1.13419	0.256714	0.239309	0.230263	1.03929	0.298671	0.107025	0.0757462	1.41295	0.157671
ENSG00000213977	TAX1BP3	0.104331	0.0852618	1.22366	0.221081	0.196711	0.24945	0.78858	0.430358	0.113995	0.0806792	1.41294	0.157673
ENSG00000158062	UBXN11	0.188152	0.169663	1.10898	0.267439	0.567074	0.502168	1.12925	0.258792	0.226975	0.160737	1.41209	0.157923
ENSG00000105146	AURKC	0.131167	0.0669137	1.96024	0.0499679	-0.267987	0.195732	-1.36915	0.170952	0.0893989	0.063316	1.41195	0.157965
ENSG00000277632	CCL3	0.0374061	0.0575166	0.650353	0.515464	0.367278	0.157398	2.33344	0.0196251	0.076266	0.0540227	1.41174	0.158027
ENSG00000184900	SUMO3	-1.68978	1.31536	-1.28466	0.198912	-2.36317	3.90002	-0.605936	0.544557	-1.75855	1.24638	-1.41093	0.158264
ENSG00000140374	ETFA	0.074664	0.0589651	1.26624	0.205427	0.100311	0.156875	0.639437	0.522539	0.077839	0.0551948	1.41026	0.158464
ENSG00000223652	AC106786.1	-0.0798444	0.0678282	-1.17716	0.239133	-0.207882	0.21657	-0.959888	0.337112	-0.0912818	0.0647278	-1.41024	0.158469
ENSG00000124380	SNRNP27	0.10818	0.0574125	1.88426	0.0595296	-0.215495	0.175711	-1.22641	0.220043	0.0769575	0.0545732	1.41017	0.158489
ENSG00000170881	RNF139	0.00818278	-0.256287	-0.0319282	0.974529	0.387752	0.214136	1.81078	0.0701753	0.231707	0.164326	1.41005	0.158526
ENSG00000115825	PRKD3	0.0991795	0.0606351	1.63568	0.101907	-0.0815788	0.181851	-0.448602	0.653719	0.081094	0.0575218	1.4098	0.1586
ENSG00000070731	ST6GALNAC2	0.277288	0.152967	1.81273	0.0698733	-0.39921	0.437333	-0.912827	0.361333	0.203546	0.144389	1.40971	0.158627
ENSG00000080166	DCT	-0.0777254	0.0465962	-1.66806	0.0953032	0.0671237	0.133552	0.502602	0.615244	-0.0620064	0.0439953	-1.40939	0.158721
ENSG00000155858	LSM11	-0.0994305	0.0491291	-2.02386	0.0429847	0.301936	0.163777	1.84358	0.0652447	-0.0662951	0.0470575	-1.40881	0.158891
ENSG00000169509	CRCT1	0.157677	0.100098	1.57522	0.115205	-0.0459191	0.261831	-0.175377	0.860784	0.131715	0.0934986	1.40874	0.158913
ENSG00000198844	ARHGEF15	0.607936	0.495544	1.22681	0.219896	1.11187	1.45194	0.765783	0.443805	0.660513	0.468982	1.4084	0.159014
ENSG00000122432	SPATA1	0.064536	0.0542841	1.18886	0.234496	0.141103	0.160684	0.878143	0.379866	0.0723794	0.0514286	1.40738	0.159315
ENSG00000144366	GULP1	-0.147805	0.115967	-1.27455	0.202468	-0.196296	0.320355	-0.612746	0.540044	-0.153423	0.109042	-1.40701	0.159424
ENSG00000152377	SPOCK1	-0.192808	0.167136	-1.1536	0.248664	-0.550101	0.535859	-1.02658	0.304619	-0.224485	0.159555	-1.40694	0.159444
ENSG00000048342	CC2D2A	-0.10389	0.473091	-0.219599	0.826184	-5.23034	1.39862	-3.73966	0.000184272	-0.630225	0.448147	-1.40629	0.159638
ENSG00000144681	STAC	-0.20227	0.11187	-1.80807	0.0705952	0.222734	0.288109	0.773088	0.43947	-0.146587	0.104285	-1.40564	0.15983
ENSG00000183207	RUVBL2	-0.0577381	0.0623077	-0.92666	0.354103	-0.274514	0.173761	-1.57983	0.114145	-0.0824358	0.058651	-1.40553	0.159864
ENSG00000123200	ZC3H13	0.229334	0.132862	1.7261	0.0843289	-0.291743	0.398218	-0.732622	0.463789	0.177139	0.126032	1.40551	0.159871
ENSG00000108813	DLX4	0.107891	0.123819	0.871361	0.383557	0.660144	0.365269	1.80728	0.0707179	0.16481	0.117265	1.40544	0.159889
ENSG00000164695	CHMP4C	0.0371321	0.031826	1.16672	0.243323	0.0944761	0.0986226	0.957956	0.338085	0.0425405	0.030288	1.40454	0.160159
ENSG00000228817	BACH1-IT2	-0.129425	0.0957766	-1.35132	0.176593	-0.113441	0.294451	-0.385261	0.700044	-0.127896	0.0910796	-1.40422	0.160254
ENSG00000061455	PRDM6	-0.155197	0.160345	-0.967894	0.333097	-0.712318	0.470783	-1.51305	0.130267	-0.213108	0.151783	-1.40403	0.160311
ENSG00000166260	COX11	-0.103945	0.0549415	-1.89192	0.0585018	0.173966	0.154125	1.12873	0.25901	-0.0726113	0.0517516	-1.40307	0.160595
ENSG00000090487	SPG21	-0.0365703	0.0342095	-1.06901	0.285066	-0.120535	0.0998067	-1.20769	0.227167	-0.0453976	0.0323613	-1.40284	0.160666
ENSG00000157823	AP3S2	-0.037319	0.0264436	-1.41127	0.158166	-0.0159837	0.0788776	-0.202639	0.839417	-0.0351633	0.0250722	-1.40248	0.160771
ENSG00000144485	HES6	0.0355329	0.0237186	1.4981	0.134106	-0.0145249	0.0872966	-0.166386	0.867853	0.0320916	0.0228888	1.40207	0.160895
ENSG00000179409	GEMIN4	-0.0275239	0.0587264	-0.468681	0.639298	-0.584946	0.185137	-3.15953	0.00158026	-0.0784836	0.0559777	-1.40205	0.1609
ENSG00000175548	ALG10B	-0.30779	0.181792	-1.69309	0.0904379	0.5899	0.668107	0.882942	0.377268	-0.245908	0.175414	-1.40187	0.160953
ENSG00000136104	RNASEH2B	-0.0403383	0.027142	-1.4862	0.137227	-0.0125827	-0.0182067	0.691101	0.489502	-0.0211961	0.01512	-1.40185	0.160959
ENSG00000267934	AC010300.1	-0.103424	0.0624833	-1.65522	0.0978799	0.0399984	0.14191	0.281857	0.778053	-0.0801341	0.0571856	-1.4013	0.161124
ENSG00000275464	FP565260.1	0.0310982	0.0213236	1.45839	0.144733	-0.00166052	0.077872	-0.0213237	0.982987	0.0288132	0.0205665	1.40098	0.161221
ENSG00000101608	MYL12A	-0.215499	0.171019	-1.26009	0.207637	-0.383924	0.56924	-0.674451	0.500025	-0.229443	0.163787	-1.40086	0.161256
ENSG00000100744	GSKIP	-0.0713185	0.0469008	-1.52063	0.128354	0.0155094	0.136109	0.113948	0.909279	-0.0621031	0.0443421	-1.40054	0.16135
ENSG00000162616	DNAJB4	0.477037	0.386188	1.23525	0.216739	0.837515	1.15952	0.722296	0.470113	0.513032	0.366401	1.40019	0.161455
ENSG00000224046	AC005076.1	-0.144532	0.180077	-0.802613	0.422199	-1.15117	0.556776	-2.06756	0.0386813	-0.239861	0.171339	-1.39992	0.161537
ENSG00000224877	NDUFAF8	-0.0514592	0.0600641	-0.856737	0.39159	-0.284188	0.164105	-1.73174	0.0833201	-0.078953	0.0564048	-1.39976	0.161586
ENSG00000135317	SNX14	-0.405682	0.347613	-1.16705	0.243189	-0.912201	1.0077	-0.905229	0.365344	-0.459546	0.328611	-1.39845	0.161978
ENSG00000281501	SEPSECS-AS1	-0.0271135	0.027169	-0.997956	0.3183	-0.103452	0.075964	-1.36185	0.173244	-0.035771	0.025582	-1.39829	0.162026
ENSG00000107862	GBF1	-0.1631	0.148361	-1.09934	0.271618	-0.523227	0.457935	-1.14258	0.253213	-0.197309	0.141139	-1.39798	0.162119
ENSG00000263874	LINC00672	0.00164106	-2.1626	-0.000758836	0.999395	0.274352	0.195531	1.40311	0.160583	0.27214	0.194736	1.39748	0.162268
ENSG00000054277	OPN3	0.161	0.153623	1.04802	0.29463	0.592027	0.463112	1.27837	0.20112	0.203727	0.14581	1.39721	0.16235
ENSG00000233198	RNF224	-0.586448	0.494668	-1.18554	0.235804	-0.748495	0.993634	-0.75329	0.451276	-0.618633	0.442827	-1.39701	0.162411
ENSG00000132507	EIF5A	0.064789	0.0436584	1.484	0.13781	-0.0086092	0.138482	-0.0621683	0.950429	0.0581533	0.0416382	1.39664	0.162523
ENSG00000141198	TOM1L1	0.282442	0.14862	1.90042	0.0573776	-0.537456	0.433955	-1.23851	0.215528	0.19637	0.140603	1.39663	0.162526
ENSG00000248801	C8orf34-AS1	-0.125659	0.0756488	-1.66108	0.0966966	0.152135	0.241378	0.630276	0.528514	-0.100814	0.0721866	-1.39657	0.162542
ENSG00000132906	CASP9	0.133337	0.070218	1.8989	0.0575776	-0.257775	0.20654	-1.24807	0.212006	0.092815	0.066481	1.39611	0.16268
ENSG00000170425	ADORA2B	0.0364884	0.0351814	1.03715	0.299665	0.131553	0.102747	1.28036	0.200417	0.0464645	0.0332843	1.39599	0.162717
ENSG00000197360	ZNF98	0.0387798	0.0276139	1.40436	0.160213	-0.00185378	-0.257833	0.00718986	0.994263	0.038319	0.0274569	1.39561	0.162833
ENSG00000087085	ACHE	0.060689	0.0531555	1.14173	0.253568	0.148683	0.153573	0.968158	0.332966	0.0701031	0.0502316	1.3956	0.162836
ENSG00000197279	ZNF165	0.0716343	0.055908	1.28129	0.200092	0.10422	0.179896	0.579333	0.562364	0.0745043	0.0533891	1.3955	0.162866
ENSG00000170027	YWHAG	0.40154	0.241745	1.66101	0.0967115	-0.394865	0.713213	-0.553642	0.579824	0.319472	0.22895	1.39537	0.162903
ENSG00000143442	POGZ	0.125158	0.0755903	1.65574	0.0977741	-0.11895	0.22229	-0.53511	0.592574	0.0998563	0.0715657	1.39531	0.162923
ENSG00000091592	NLRP1	0.189416	0.199589	0.949029	0.342606	0.844927	0.563561	1.49926	0.133805	0.262471	0.188139	1.3951	0.162987
ENSG00000097096	SYDE2	-0.164561	0.105793	-1.55551	0.119825	0.131434	0.366435	0.358684	0.719832	-0.141788	0.101641	-1.39498	0.163022
ENSG00000113205	PCDHB3	-0.0969045	0.100966	-0.959773	0.33717	-0.448366	0.296945	-1.50993	0.131062	-0.133326	0.0955915	-1.39475	0.163091
ENSG00000036530	CYP46A1	-0.210132	0.123694	-1.69881	0.0893553	0.269752	0.37938	0.711032	0.477064	-0.164021	0.117601	-1.39472	0.163099
ENSG00000056736	IL17RB	-0.09083	0.0575211	-1.57907	0.114319	0.0576071	0.173338	0.332341	0.739632	-0.0761055	0.0545936	-1.39404	0.163307
ENSG00000156239	N6AMT1	-0.175536	0.102869	-1.70641	0.0879315	0.218202	0.307695	0.70915	0.478232	-0.135953	0.0975609	-1.39351	0.163464
ENSG00000167701	GPT	-0.19636	0.196806	-0.997737	0.318407	-0.769102	0.562489	-1.36732	0.171526	-0.258827	0.185763	-1.39332	0.163524
ENSG00000118514	ALDH8A1	-0.0436925	0.0281078	-1.55446	0.120074	0.0230619	0.0856947	0.269117	0.78784	-0.0372084	0.0267079	-1.39316	0.16357
ENSG00000167972	ABCA3	-0.123129	0.104882	-1.17398	0.240402	-0.270196	0.309213	-0.873819	0.382217	-0.138303	0.0993236	-1.39245	0.163785
[truncated: 7,953 more rows]
